# Supplementary material for: Epigenetic Induction of Cancer-Testis Antigens and Endogenous Retroviruses at Single-Cell Level Enhances Immune Recognition and Response in Glioma
Source: Cancer Res Commun. 2024 Jul 26;4(7):1834–49. doi: 10.1158/2767-9764.CRC-23-0566 (PMC11275559; doi:10.1158/2767-9764.CRC-23-0566)
Supplement: Supplementary Data 1 — Isoplexis fluorescence values per cytokine per cell [file crc-23-0566_supplementary_data_1_supp1.xlsx]

## Sheet: UCLA_Prins_TCR_UTR_DAC_only_raw
	Cell Subset	Stimulation	Cell Index	CCL-11	GM-CSF	Granzyme B	IFN-g	IL-10	IL-12	IL-13	IL-15	IL-17A	IL-17F	IL-1b	IL-2	IL-21	IL-22	IL-4	IL-5	IL-6	IL-7	IL-8	IL-9	IP-10	MCP-1	MCP-4	MIP-1a	MIP-1b	Perforin	RANTES	TGF-b1	TNF-a	TNF-b	sCD137	sCD40L
0	CD8+	T cells only	1	15	60	61	56	47	65	34	46	56	25	11	56	14	59	56	48	45	62	72	86	25	30	11	39	73	170	20	163	44	6	14	80
1	CD8+	T cells only	2	16	70	2075	53	41	42	54	59	61	26	17	30	17	67	66	44	47	64	41	72	30	39	14	43	92	104	140	166	153	11	21	77
2	CD8+	T cells only	3	14	46	58	60	43	56	38	67	53	26	15	47	12	63	55	44	43	58	46	86	31	36	12	40	75	105	42	169	60	6	16	74
3	CD8+	T cells only	4	17	46	974	53	51	56	28	63	55	25	14	43	14	65	69	40	50	59	54	77	29	35	12	42	73	105	37	156	69	8	16	68
4	CD8+	T cells only	5	16	51	60	55	73	54	38	63	67	27	16	41	19	69	52	55	61	73	52	91	30	39	20	40	88	113	39	214	59	10	15	78
5	CD8+	T cells only	6	14	61	104	46	47	60	37	68	66	29	13	55	17	59	48	56	66	60	69	101	28	40	14	39	95	123	25	205	61	9	13	70
6	CD8+	T cells only	7	18	66	1940	94	76	54	31	38	69	29	18	58	17	61	51	55	63	69	67	115	30	34	12	42	100	140	31	213	69	9	66	79
7	CD8+	T cells only	8	17	61	184	71	56	64	35	43	57	27	14	71	14	64	69	57	62	75	66	83	35	37	14	46	128	136	49	219	65	9	17	70
8	CD8+	T cells only	9	16	76	1294	76	48	60	36	63	49	28	16	46	15	61	70	42	70	75	100	112	29	37	12	40	123	125	44	194	67	9	20	71
9	CD8+	T cells only	10	14	75	67	59	40	48	35	46	49	26	19	48	17	60	47	43	66	63	68	115	38	32	11	33	80	101	26	199	54	6	18	48
10	CD8+	T cells only	11	20	57	135	62	45	60	34	54	65	28	17	49	15	60	55	42	76	74	74	105	34	32	12	33	95	116	27	200	57	6	16	56
11	CD8+	T cells only	12	22	51	936	93	42	57	29	44	70	30	18	54	18	63	53	35	51	72	66	96	32	36	11	36	116	120	52	189	70	7	20	52
12	CD8+	T cells only	13	22	78	2104	117	58	58	39	50	75	30	26	71	22	65	56	43	56	69	71	103	35	42	17	179	116	112	82	139	119	15	24	48
13	CD8+	T cells only	14	17	46	81	63	61	56	34	64	57	27	14	70	18	64	71	51	53	58	64	82	30	35	11	31	115	85	29	151	46	7	17	52
14	CD8+	T cells only	15	16	70	2210	69	45	63	35	54	53	25	13	48	19	73	62	45	54	59	51	82	27	32	14	32	122	92	33	174	59	8	18	51
15	CD8+	T cells only	16	18	70	2126	67	52	58	39	54	67	23	15	73	15	64	73	49	72	56	63	85	26	33	13	28	111	103	46	196	55	8	15	51
16	CD8+	T cells only	17	14	79	600	68	63	57	33	65	57	25	13	71	15	65	67	94	76	66	72	99	29	33	12	30	115	177	26	186	84	10	12	53
17	CD8+	T cells only	18	13	77	398	107	59	58	35	53	58	26	15	67	17	66	55	55	70	70	82	106	31	32	14	29	111	715	28	210	57	10	15	52
18	CD8+	T cells only	19	16	68	1153	109	43	55	39	62	63	25	11	46	17	73	51	51	78	60	80	101	27	32	12	50	116	143	77	163	70	8	22	53
19	CD8+	T cells only	20	15	65	66	64	77	69	36	67	54	22	15	68	17	74	78	57	64	55	46	103	26	35	13	29	69	114	27	195	69	8	16	52
20	CD8+	T cells only	21	15	71	559	71	66	72	39	60	67	20	13	52	15	85	71	47	65	57	61	91	28	34	16	30	55	133	26	167	64	10	14	50
21	CD8+	T cells only	22	14	87	1707	67	73	80	39	79	63	21	16	66	21	74	81	57	72	52	68	94	25	35	17	35	56	115	43	184	84	11	15	46
22	CD8+	T cells only	23	14	85	2299	78	64	67	38	65	77	23	16	69	18	86	76	53	51	52	62	92	26	33	18	34	54	123	30	187	81	10	16	51
23	CD8+	T cells only	24	17	67	1356	93	64	69	36	82	57	24	14	66	16	69	43	62	70	58	72	67	23	27	15	36	61	113	41	163	95	8	16	53
24	CD8+	T cells only	25	17	77	2080	71	61	68	32	62	63	26	16	68	15	79	57	58	56	57	63	95	22	30	13	30	57	122	21	156	64	9	17	50
25	CD8+	T cells only	26	14	85	2304	65	53	59	34	65	68	23	16	64	16	69	45	60	50	51	69	93	20	29	12	30	56	127	33	181	69	8	15	48
26	CD8+	T cells only	27	15	71	124	73	49	66	36	54	63	25	15	56	15	74	62	50	54	54	58	109	19	22	13	32	52	106	22	199	77	7	13	45
27	CD8+	T cells only	28	16	63	1615	77	68	72	33	58	81	27	13	84	18	73	65	57	73	57	67	108	20	26	13	30	59	291	84	191	88	8	18	45
28	CD8+	T cells only	29	15	66	2397	77	69	70	36	70	85	23	17	94	19	66	63	58	66	57	72	99	21	27	13	29	55	258	76	180	75	10	15	40
29	CD8+	T cells only	30	16	60	951	74	79	65	34	76	87	23	15	69	17	67	67	56	81	56	60	116	20	27	13	28	60	136	46	198	63	8	14	43
30	CD8+	T cells only	31	17	88	2029	55	62	69	33	56	74	27	16	81	17	73	74	53	74	58	71	95	19	27	12	33	50	132	26	186	58	8	17	41
31	CD8+	T cells only	32	17	73	636	86	66	67	32	72	66	23	15	85	16	75	74	53	57	48	56	85	21	26	15	26	50	107	26	186	62	10	17	49
32	CD8+	T cells only	33	17	59	50	66	53	63	33	62	55	23	14	68	16	76	65	62	71	48	78	95	21	33	15	34	49	128	27	203	64	10	16	43
33	CD8+	T cells only	34	19	87	2101	70	63	62	36	72	61	20	14	61	16	75	71	49	77	51	75	77	22	29	14	29	48	121	27	168	71	9	21	44
34	CD8+	T cells only	35	15	80	43	85	56	58	38	43	78	26	18	55	14	75	69	51	63	54	68	92	23	30	15	29	51	106	27	188	78	9	17	37
35	CD8+	T cells only	36	17	69	55	55	56	60	42	61	64	23	17	63	19	79	69	62	78	55	59	89	24	34	16	32	52	93	32	165	73	9	16	39
36	CD8+	T cells only	37	15	63	1669	67	53	58	38	55	72	22	16	53	15	55	63	53	76	52	62	101	23	31	15	31	58	116	27	165	75	11	16	40
37	CD8+	T cells only	38	16	81	894	88	52	51	37	48	70	26	17	71	22	67	69	61	70	51	82	103	24	31	18	32	50	98	44	172	74	12	23	39
38	CD8+	T cells only	39	15	92	45	91	70	83	40	71	75	20	17	65	21	91	75	79	103	48	65	106	23	32	24	42	49	109	43	157	91	12	17	36
39	CD8+	T cells only	40	19	89	1346	94	78	88	38	89	67	23	16	98	18	68	96	83	75	47	72	94	23	29	20	31	47	101	22	177	77	12	20	39
40	CD8+	T cells only	41	17	76	327	75	82	100	35	78	83	32	14	69	20	95	72	65	77	51	78	110	25	34	19	30	46	116	26	186	97	13	15	33
41	CD8+	T cells only	42	15	70	251	60	73	84	36	68	76	23	15	66	19	79	69	78	79	51	68	96	22	33	18	31	45	106	33	202	94	18	18	34
42	CD8+	T cells only	43	16	81	708	91	79	72	35	70	69	23	17	66	20	73	75	82	79	49	74	90	21	36	18	40	39	132	22	166	70	13	17	41
43	CD8+	T cells only	44	20	81	960	293	100	85	37	71	69	20	14	78	16	65	89	80	67	43	101	112	19	26	17	35	47	136	96	170	132	18	95	38
44	CD8+	T cells only	45	13	60	37	47	54	60	36	44	54	21	14	59	16	64	59	44	54	61	53	101	32	28	12	31	49	133	16	221	57	9	12	61
45	CD8+	T cells only	46	14	51	48	64	51	54	31	59	40	25	15	52	14	72	46	46	66	72	66	68	44	24	11	36	48	129	18	179	60	9	15	57
46	CD8+	T cells only	47	16	67	1784	59	70	52	32	46	52	30	15	51	17	47	52	52	56	71	62	80	32	26	12	41	51	153	33	178	67	7	15	57
47	CD8+	T cells only	48	17	65	536	57	51	55	32	58	68	26	16	57	12	58	47	45	58	72	48	98	30	25	12	42	56	145	18	211	69	11	18	64
48	CD8+	T cells only	49	16	87	4102	57	54	58	34	53	42	28	13	37	15	52	59	52	66	79	58	83	29	33	14	50	60	270	22	218	68	10	20	65
49	CD8+	T cells only	50	12	59	44	86	67	55	35	57	65	24	13	59	15	65	45	43	82	75	66	79	32	28	12	43	68	157	17	227	47	9	15	65
50	CD8+	T cells only	51	19	67	2693	71	71	55	34	48	69	31	17	57	16	56	48	55	64	81	52	97	32	33	13	46	108	165	49	261	59	9	16	82
51	CD8+	T cells only	52	17	68	1416	67	67	47	35	52	69	29	16	55	17	67	51	52	71	83	71	110	36	34	11	58	117	163	25	226	61	9	17	83
52	CD8+	T cells only	53	17	46	339	72	61	68	34	55	64	35	23	60	16	61	49	42	57	88	58	107	27	31	10	45	148	149	26	204	51	5	15	94
53	CD8+	T cells only	54	17	53	58	69	51	63	37	62	60	37	23	37	19	65	62	41	61	94	59	124	27	38	11	102	287	220	32	188	262	6	14	84
54	CD8+	T cells only	55	23	74	2661	75	57	48	36	50	57	34	17	50	16	54	66	40	69	89	57	116	25	34	12	42	147	208	49	203	65	7	18	89
55	CD8+	T cells only	56	18	58	70	55	55	70	35	53	55	35	14	52	13	63	56	40	70	83	57	98	24	26	10	43	146	135	37	228	71	6	13	77
56	CD8+	T cells only	57	12	58	1811	89	82	59	49	80	63	23	15	52	14	61	68	55	68	71	57	88	22	27	10	35	129	142	39	228	68	7	13	77
57	CD8+	T cells only	58	13	64	2036	72	67	55	72	57	63	26	16	58	11	61	59	48	73	70	48	117	21	27	11	57	145	122	132	231	75	9	16	72
58	CD8+	T cells only	59	14	66	2835	67	59	60	48	51	60	26	15	43	13	56	55	52	61	69	74	96	23	28	11	39	152	117	74	212	71	7	14	71
59	CD8+	T cells only	60	16	56	1440	108	59	65	33	42	52	21	13	46	15	63	60	46	63	71	75	102	28	29	10	36	124	113	85	208	79	7	26	72
60	CD8+	T cells only	61	15	62	984	418	70	57	32	46	51	23	12	51	19	57	64	47	65	63	83	89	27	32	15	58	186	144	79	195	233	9	33	75
61	CD8+	T cells only	62	16	67	4080	408	60	54	37	52	71	25	16	68	19	72	64	45	62	65	88	89	32	41	11	88	155	174	122	219	144	9	29	73
62	CD8+	T cells only	63	13	62	64	112	51	54	41	43	54	27	11	57	13	66	57	43	68	63	52	100	27	31	9	40	122	139	77	181	62	6	16	68
63	CD8+	T cells only	64	12	74	1754	67	64	246	43	66	69	24	12	68	14	66	59	49	67	62	62	91	22	31	222	35	116	172	164	209	78	6	14	61
64	CD8+	T cells only	65	12	53	507	53	69	70	38	43	75	26	14	54	16	54	63	53	64	64	49	99	19	34	12	37	99	141	43	205	76	7	14	63
65	CD8+	T cells only	66	15	85	2766	62	57	65	49	72	59	25	14	62	17	62	56	55	52	61	60	97	21	30	12	38	103	122	29	210	80	5	17	64
66	CD8+	T cells only	67	15	46	38	67	67	69	58	73	64	24	25	56	15	72	61	59	63	71	74	103	24	34	13	37	92	140	25	218	69	6	15	64
67	CD8+	T cells only	68	15	64	3643	205	68	73	61	56	65	27	18	86	16	70	73	60	63	65	66	92	25	36	12	54	342	620	141	204	109	9	17	71
68	CD8+	T cells only	69	14	75	2098	103	65	77	60	43	59	26	14	50	13	75	62	54	64	61	58	117	24	29	12	39	103	266	43	214	103	8	15	69
69	CD8+	T cells only	70	14	65	1274	78	61	73	53	69	66	28	16	60	15	69	49	72	57	64	61	106	20	31	12	37	85	174	39	213	78	7	14	61
70	CD8+	T cells only	71	14	55	225	58	65	80	45	70	60	24	14	57	17	76	63	55	45	65	67	104	24	28	13	37	83	123	23	199	85	8	14	64
71	CD8+	T cells only	72	17	64	59	80	66	71	35	76	66	28	14	53	15	64	49	38	68	68	73	108	24	26	13	35	93	134	28	196	59	7	14	56
72	CD8+	T cells only	73	14	74	654	64	73	65	34	68	54	23	15	66	14	73	66	62	59	62	63	83	22	25	12	64	82	120	55	201	64	7	12	54
73	CD8+	T cells only	74	15	58	235	74	69	49	33	49	58	21	15	61	20	71	63	47	66	60	67	92	19	29	13	32	79	141	31	192	71	9	16	47
74	CD8+	T cells only	75	13	84	1695	64	60	68	36	73	56	24	22	70	19	68	63	58	59	57	65	104	19	29	14	30	69	129	28	193	75	11	20	49
75	CD8+	T cells only	76	13	65	341	73	70	73	35	73	61	22	14	52	16	70	65	56	70	52	60	108	20	28	12	30	66	140	37	209	57	9	14	41
76	CD8+	T cells only	77	13	77	179	63	74	78	32	71	79	21	15	61	18	70	51	67	74	53	70	77	17	26	12	28	64	121	25	228	73	10	12	45
77	CD8+	T cells only	78	13	64	451	60	67	65	37	61	60	20	14	64	17	62	70	65	60	51	68	82	19	28	11	28	63	121	25	185	65	9	13	43
78	CD8+	T cells only	79	13	66	42	69	64	68	34	83	67	23	13	54	18	58	59	55	69	54	74	104	18	27	14	29	55	115	22	177	54	8	13	42
79	CD8+	T cells only	80	13	65	333	67	83	70	34	52	71	21	14	63	17	55	53	49	63	50	58	84	19	27	13	32	58	115	29	177	75	10	13	44
80	CD8+	T cells only	81	13	65	884	98	91	75	37	78	76	19	13	67	16	65	63	77	66	49	75	93	18	29	13	166	144	192	64	180	82	9	31	42
81	CD8+	T cells only	82	12	74	281	63	67	80	35	62	72	19	12	67	15	69	59	56	71	51	63	81	20	26	13	31	52	111	26	205	74	9	13	37
82	CD8+	T cells only	83	13	65	38	74	60	81	30	76	85	20	13	50	16	78	69	73	173	56	91	108	23	30	13	28	51	299	19	219	76	10	13	40
83	CD8+	T cells only	84	17	59	36	74	79	75	31	67	81	21	18	68	17	86	63	68	190	56	81	130	21	30	11	34	55	247	20	184	79	8	13	41
84	CD8+	T cells only	85	14	70	37	68	69	82	29	66	69	22	13	64	16	85	58	69	172	56	67	100	21	26	13	30	52	246	34	172	71	7	14	39
85	CD8+	T cells only	86	16	64	29	77	80	87	31	75	62	23	15	66	22	67	66	66	87	50	69	108	22	24	13	29	54	132	19	200	73	8	15	44
86	CD8+	T cells only	87	16	48	110	61	54	79	33	79	50	23	16	47	17	67	54	72	68	85	64	95	22	26	14	28	51	145	34	193	79	8	14	46
87	CD8+	T cells only	88	20	38	28	63	86	79	36	68	70	23	16	51	17	69	59	61	57	59	73	92	22	24	17	29	57	93	33	183	78	8	14	35
88	CD8+	T cells only	89	18	80	1574	60	74	76	36	61	69	20	17	60	16	64	61	75	64	57	73	96	20	25	14	33	44	131	43	173	78	11	21	48
89	CD8+	T cells only	90	15	60	31	62	70	79	35	69	39	21	18	41	15	70	72	69	48	48	82	97	19	29	14	28	53	112	28	223	55	8	16	36
90	CD8+	T cells only	91	16	73	966	81	73	84	33	85	56	21	17	51	16	76	58	55	71	50	66	93	21	27	16	29	53	105	63	212	68	10	21	38
91	CD8+	T cells only	92	17	60	199	63	80	120	41	87	64	23	18	68	21	73	70	63	67	54	57	116	17	27	18	27	44	82	31	176	62	12	15	34
92	CD8+	T cells only	93	17	73	1037	64	68	84	38	89	68	22	17	74	18	66	72	72	71	51	71	102	17	29	13	28	45	115	61	214	84	11	16	37
93	CD8+	T cells only	94	19	58	30	80	105	72	31	71	69	22	17	82	19	82	75	66	72	49	81	92	20	26	15	29	44	112	26	191	69	11	18	40
94	CD8+	T cells only	95	16	74	546	68	59	61	28	60	65	20	16	60	16	69	72	54	61	51	73	104	19	28	14	29	49	90	22	209	62	8	22	39
95	CD8+	T cells only	96	20	67	1385	61	81	68	32	67	70	23	14	55	18	70	66	68	61	48	61	107	23	26	15	27	41	118	38	190	69	11	19	32
96	CD8+	T cells only	97	17	70	33	68	73	71	31	80	68	18	14	68	16	75	62	70	61	52	54	91	26	23	16	27	40	101	23	195	65	11	18	35
97	CD8+	T cells only	98	16	60	672	55	59	75	32	53	53	29	14	47	18	68	50	44	49	75	60	106	31	34	18	51	132	121	27	179	63	8	16	95
98	CD8+	T cells only	99	15	68	2930	63	58	55	32	43	57	27	14	72	21	55	48	42	72	83	68	95	24	29	12	50	136	156	21	200	67	8	14	97
99	CD8+	T cells only	100	16	69	1818	81	63	61	32	56	58	29	18	61	19	71	48	42	60	79	80	108	36	39	13	59	136	254	69	205	77	9	17	100
100	CD8+	T cells only	101	17	66	2536	48	63	49	36	50	66	30	20	48	19	52	50	50	68	78	50	112	32	37	12	52	129	153	37	177	59	10	17	103
101	CD8+	T cells only	102	21	75	2284	58	58	59	84	57	64	31	20	49	20	58	51	48	59	81	57	111	29	27	12	58	638	219	149	208	60	9	18	93
102	CD8+	T cells only	103	20	50	77	190	48	58	44	61	69	28	20	44	15	67	56	49	55	81	57	113	33	25	13	67	137	183	127	211	279	9	80	99
103	CD8+	T cells only	104	103	62	131	85	58	51	42	56	58	33	21	39	14	65	55	48	62	91	68	105	31	24	12	49	130	235	33	207	54	10	15	103
104	CD8+	T cells only	105	16	59	296	50	51	55	35	59	51	27	19	48	15	65	62	50	61	73	46	97	28	30	13	46	114	193	24	213	49	8	17	86
105	CD8+	T cells only	106	16	66	1467	152	54	58	33	54	65	27	18	46	14	58	56	49	64	72	77	121	28	28	12	44	111	396	91	206	103	10	16	79
106	CD8+	T cells only	107	14	41	284	68	57	52	25	59	60	25	15	59	16	59	55	52	49	70	58	85	28	25	11	42	112	131	47	200	50	11	17	97
107	CD8+	T cells only	108	16	65	291	69	57	52	24	46	75	25	18	40	17	51	63	42	63	66	58	89	22	29	12	44	104	121	30	167	53	7	13	93
108	CD8+	T cells only	109	15	73	2673	63	40	58	31	49	65	27	16	45	16	48	66	45	61	63	56	97	25	28	11	45	98	113	23	179	45	15	17	90
109	CD8+	T cells only	110	14	62	153	44	40	44	31	48	53	24	12	53	13	54	52	35	60	55	43	75	23	19	7	45	122	99	20	200	55	6	14	87
110	CD8+	T cells only	111	16	58	2103	76	57	57	33	53	59	23	13	47	14	50	56	56	48	57	58	106	24	23	10	63	227	109	54	175	58	9	15	79
111	CD8+	T cells only	112	14	33	103	68	60	55	31	51	68	27	13	49	14	51	47	50	50	54	57	86	19	24	11	46	111	92	25	175	62	5	15	80
112	CD8+	T cells only	113	15	65	2322	101	44	63	30	40	50	26	18	59	17	60	59	40	58	56	52	83	21	24	11	52	163	154	105	195	128	9	20	75
113	CD8+	T cells only	114	15	55	1166	97	53	51	32	56	40	26	16	53	14	53	45	47	60	52	51	84	21	23	10	48	112	122	38	203	72	8	17	72
114	CD8+	T cells only	115	14	63	142	319	50	50	32	57	55	21	14	55	13	64	52	37	67	53	191	94	17	27	9	77	297	622	32	217	87	6	18	77
115	CD8+	T cells only	116	15	52	58	52	65	44	29	52	62	23	16	41	15	49	49	37	66	53	43	89	21	27	11	39	105	106	20	198	52	6	12	81
116	CD8+	T cells only	117	15	53	323	77	59	59	35	54	62	20	13	67	12	52	62	44	65	56	60	102	19	27	12	42	133	98	53	169	64	7	15	71
117	CD8+	T cells only	118	13	57	816	225	58	55	29	45	56	20	15	55	12	49	79	46	49	56	63	89	19	24	10	43	125	183	113	195	94	7	31	74
118	CD8+	T cells only	119	11	73	2421	233	45	55	30	42	45	21	11	56	15	58	53	54	52	49	327	84	17	26	10	177	1261	242	102	198	172	17	259	71
119	CD8+	T cells only	120	13	57	1180	2616	63	72	28	57	59	19	12	66	16	57	52	37	57	48	3220	98	16	29	11	196	240	968	96	193	218	14	73	61
120	CD8+	T cells only	121	12	55	42	67	41	64	33	78	63	22	16	57	15	59	65	59	62	51	53	99	18	25	13	35	134	106	21	215	60	8	13	68
121	CD8+	T cells only	122	14	57	245	64	56	53	34	51	57	22	15	59	15	60	50	50	56	51	70	94	21	28	11	35	122	120	28	198	56	8	13	61
122	CD8+	T cells only	123	15	62	328	60	64	54	34	64	60	21	13	55	14	56	56	43	67	54	72	118	17	25	11	32	124	137	23	234	63	8	19	61
123	CD8+	T cells only	124	15	64	47	142	60	55	38	72	46	21	16	46	14	55	64	48	49	52	53	101	18	27	12	33	133	341	42	227	63	8	14	63
124	CD8+	T cells only	125	15	54	2726	66	60	64	43	52	66	19	15	63	15	67	56	46	50	45	58	91	18	28	11	34	130	99	19	255	56	8	15	71
125	CD8+	T cells only	126	15	82	1863	49	64	50	39	41	60	17	16	58	18	60	71	44	59	48	76	75	16	27	11	37	131	115	26	209	67	6	11	63
126	CD8+	T cells only	127	16	64	1536	52	74	57	32	48	56	21	14	55	16	59	45	46	50	51	59	83	21	27	12	36	115	132	30	180	67	8	14	67
127	CD8+	T cells only	128	15	58	978	63	58	57	54	75	65	20	17	49	16	56	58	47	52	51	66	94	21	30	12	80	120	127	50	189	75	6	14	67
128	CD8+	T cells only	129	15	54	30	57	51	58	27	45	66	21	16	43	15	64	55	43	62	48	53	85	18	27	10	40	110	102	21	187	51	6	11	66
129	CD8+	T cells only	130	15	68	537	55	63	56	27	52	60	22	16	51	14	52	49	43	57	50	46	77	19	27	10	37	113	98	38	155	60	6	17	64
130	CD8+	T cells only	131	14	52	22	42	56	57	32	55	52	22	16	48	14	62	55	44	44	49	49	101	20	24	13	34	98	108	18	190	48	7	13	63
131	CD8+	T cells only	132	14	54	34	58	63	57	34	56	45	19	15	48	14	50	50	51	50	50	45	95	16	28	12	39	103	92	21	138	49	7	14	60
132	CD8+	T cells only	133	15	70	243	57	65	46	35	69	70	24	17	55	17	55	58	50	58	56	58	89	18	26	13	36	78	127	31	188	56	7	17	60
133	CD8+	T cells only	134	32	55	589	86	59	55	36	54	68	24	18	55	15	61	53	119	55	60	52	80	19	28	12	44	77	113	21	171	107	8	79	58
134	CD8+	T cells only	135	19	57	39	59	51	53	32	67	59	24	21	58	14	57	53	39	64	58	62	81	19	27	13	40	67	162	40	160	52	8	17	52
135	CD8+	T cells only	136	19	69	1677	72	54	66	27	53	65	24	19	54	18	64	55	48	62	57	53	81	16	25	12	35	70	105	46	164	65	8	18	54
136	CD8+	T cells only	137	19	58	128	98	56	53	32	54	59	22	17	70	16	49	86	83	59	50	59	89	18	28	12	51	69	118	17	174	141	8	42	51
137	CD8+	T cells only	138	14	74	2418	78	41	65	41	67	80	23	17	49	16	58	57	45	63	51	58	94	18	31	15	38	82	115	29	226	55	8	16	58
138	CD8+	T cells only	139	15	48	25	55	64	65	35	61	59	22	15	64	19	58	50	51	69	46	67	94	20	26	15	36	77	91	20	202	54	9	14	58
139	CD8+	T cells only	140	17	58	25	55	62	59	31	54	58	21	18	55	16	55	70	49	49	53	70	86	19	27	16	33	79	99	18	178	55	9	16	54
140	CD8+	T cells only	141	18	59	95	88	71	75	28	61	55	22	15	50	18	66	69	58	55	50	57	96	17	27	16	33	91	167	25	156	76	10	13	52
141	CD8+	T cells only	142	15	60	291	60	70	73	28	68	58	23	16	50	15	61	53	57	60	53	49	94	18	26	15	40	85	87	17	151	60	8	16	54
142	CD8+	T cells only	143	17	57	147	59	44	58	29	62	50	25	18	48	18	52	57	59	65	52	65	85	17	27	14	37	71	105	16	162	64	9	14	55
143	CD8+	T cells only	144	19	52	24	63	61	61	28	66	73	20	19	61	19	57	60	46	56	47	71	81	15	28	12	35	64	91	31	140	63	7	14	51
144	CD8+	T cells only	145	19	64	1127	68	45	55	29	77	57	21	17	56	17	57	47	40	61	46	52	88	18	27	14	34	70	112	23	165	43	9	15	52
145	CD8+	T cells only	146	14	45	181	104	45	57	33	60	65	20	14	60	18	57	63	50	71	40	56	75	14	24	14	30	80	122	80	178	115	12	16	41
146	CD8+	T cells only	147	17	55	109	63	70	53	35	56	64	21	14	61	18	55	57	55	61	43	69	88	15	28	15	32	86	131	30	199	64	9	20	43
147	CD8+	T cells only	148	18	77	100	107	67	55	33	58	70	22	17	63	19	55	55	46	56	46	69	92	18	25	14	37	90	109	37	183	63	9	15	44
148	CD8+	T cells only	149	15	67	47	71	50	58	31	52	66	20	14	52	16	55	48	45	66	46	58	91	20	26	14	36	94	81	21	174	66	9	13	45
149	CD8+	T cells only	150	15	75	679	63	57	62	28	69	65	23	16	59	18	65	53	45	83	43	65	98	18	28	14	36	81	110	20	180	70	10	15	48
150	CD8+	T cells only	151	18	79	1009	102	68	63	34	74	65	20	16	66	18	62	62	57	63	45	61	82	17	28	16	46	88	118	38	182	52	8	32	56
151	CD8+	T cells only	152	16	58	265	72	74	73	28	69	61	22	13	76	18	64	71	53	70	43	77	95	18	30	16	39	75	106	21	165	75	10	13	54
152	CD8+	T cells only	153	17	62	339	81	70	72	36	61	76	22	15	77	19	62	65	56	62	46	64	85	17	26	15	36	75	94	19	141	79	9	14	50
153	CD8+	T cells only	154	14	71	65	642	73	90	32	74	54	22	15	68	21	77	89	60	75	44	463	112	18	32	49	706	696	123	20	164	100	9	23	55
154	CD8+	T cells only	155	18	83	843	237	77	83	33	72	71	24	15	61	20	73	62	52	56	47	118	100	18	30	16	267	332	86	21	180	86	9	14	48
155	CD8+	T cells only	156	17	78	67	280	65	79	31	76	81	23	17	58	19	66	55	58	72	50	88	91	19	31	15	235	272	108	23	176	73	10	14	48
156	CD8+	T cells only	157	16	79	37	64	76	76	33	90	74	21	17	72	16	77	76	65	65	41	64	121	21	30	14	32	74	99	19	208	71	9	14	49
157	CD8+	T cells only	158	16	67	115	61	73	75	31	84	68	24	15	69	20	83	68	61	61	39	77	94	24	32	16	34	61	85	22	179	78	9	13	49
158	CD8+	T cells only	159	15	73	240	73	89	86	31	98	67	24	17	69	19	85	64	53	61	49	45	89	25	31	16	31	73	117	32	199	70	10	15	48
159	CD8+	T cells only	160	19	76	60	67	84	78	33	84	77	26	20	67	20	76	63	62	80	47	86	91	21	32	16	36	69	118	25	184	82	10	18	50
160	CD8+	T cells only	161	19	66	64	92	71	79	35	99	104	24	17	70	18	82	67	79	78	46	71	118	22	33	17	39	70	164	50	229	86	12	21	47
161	CD8+	T cells only	162	21	66	681	69	77	67	32	67	84	26	18	71	21	77	64	65	79	48	75	109	21	32	16	39	65	123	46	209	77	12	19	49
162	CD8+	T cells only	163	20	76	1602	100	72	93	31	87	79	26	21	72	18	67	61	77	65	47	68	107	20	33	18	41	87	150	77	215	73	12	17	53
163	CD8+	T cells only	164	17	75	2092	81	73	68	34	73	86	29	19	82	17	68	58	59	62	51	74	94	20	32	15	39	79	109	25	216	69	10	16	45
164	CD8+	T cells only	165	20	64	83	60	65	78	33	89	84	25	20	58	17	58	76	57	65	51	77	98	19	34	14	33	76	119	42	190	71	10	18	48
165	CD8+	T cells only	166	18	72	493	65	60	79	30	61	74	24	18	62	18	66	70	64	82	51	78	121	18	33	13	36	69	130	23	218	77	10	17	48
166	CD8+	T cells only	167	20	66	166	119	59	66	33	57	77	21	17	61	18	59	79	56	73	42	94	110	16	27	14	35	73	135	50	163	65	7	18	45
167	CD8+	T cells only	168	16	82	1750	58	60	61	30	68	51	20	16	83	15	71	65	57	58	44	55	107	18	29	14	32	77	96	40	157	69	8	25	32
168	CD8+	T cells only	169	14	63	905	72	60	68	30	67	77	20	17	62	17	61	54	46	57	41	56	100	18	30	16	43	148	90	22	153	71	10	45	39
169	CD8+	T cells only	170	16	80	176	75	65	73	30	68	58	23	20	61	16	65	52	50	54	46	72	92	20	31	13	35	60	129	28	168	66	9	17	38
170	CD8+	T cells only	171	16	66	873	82	72	71	31	62	68	20	18	64	17	69	64	59	78	43	59	99	21	28	16	35	57	195	34	149	59	15	14	39
171	CD8+	T cells only	172	16	75	33	61	71	59	33	63	56	22	17	48	16	64	42	49	51	40	59	97	18	30	15	34	61	78	27	180	60	10	14	35
172	CD8+	T cells only	173	18	85	560	75	80	64	43	59	70	22	18	62	16	71	65	56	73	44	68	100	20	29	16	33	61	89	40	172	65	11	16	35
173	CD8+	T cells only	174	16	81	595	81	71	76	31	71	64	18	17	73	18	81	59	65	67	42	67	100	19	34	17	34	56	96	24	172	72	10	16	34
174	CD8+	T cells only	175	20	94	1617	83	64	63	31	59	73	27	18	76	19	64	68	53	80	49	83	91	19	29	14	34	54	107	36	158	68	9	18	40
175	CD8+	T cells only	176	20	80	36	102	78	58	48	61	98	23	20	55	17	70	67	52	73	45	84	108	20	29	15	33	56	100	25	174	73	10	16	39
176	CD8+	T cells only	177	19	55	84	286	54	55	29	42	67	26	16	55	16	56	51	50	64	76	61	88	23	22	10	39	64	228	37	203	172	7	18	82
177	CD8+	T cells only	178	17	68	1095	201	53	56	29	41	57	25	17	55	14	50	62	52	61	74	55	110	24	24	9	40	62	203	135	181	89	7	16	75
178	CD8+	T cells only	179	17	42	63	63	39	59	30	50	51	26	17	51	15	56	49	44	55	77	60	87	31	21	12	36	54	117	22	179	42	6	12	65
179	CD8+	T cells only	180	18	50	689	58	45	65	28	37	52	25	19	53	14	62	47	48	67	68	63	87	24	24	13	36	48	138	29	172	53	8	14	61
180	CD8+	T cells only	181	18	43	56	67	66	57	30	44	63	23	18	47	14	61	51	46	51	61	64	71	28	24	11	33	48	121	29	150	63	7	16	57
181	CD8+	T cells only	182	17	59	99	54	55	59	30	48	59	24	16	45	16	49	57	49	66	59	50	93	27	26	13	33	47	116	19	165	60	8	16	54
182	CD8+	T cells only	183	18	60	1360	50	53	50	33	44	52	26	16	44	17	48	50	55	44	60	80	91	29	23	10	41	47	109	23	181	67	8	15	46
183	CD8+	T cells only	184	18	42	513	65	65	62	34	68	52	23	19	56	14	51	46	54	51	65	57	102	28	28	38	38	51	185	62	210	66	10	16	51
184	CD8+	T cells only	185	13	53	84	63	38	63	28	46	56	20	16	46	14	56	58	46	61	49	67	83	26	22	9	34	47	128	18	186	41	7	12	52
185	CD8+	T cells only	186	15	53	1375	64	57	57	31	52	63	22	15	50	15	63	60	52	68	58	53	97	25	23	11	40	76	136	55	201	68	10	15	47
186	CD8+	T cells only	187	16	59	884	77	46	58	30	46	54	25	17	42	13	56	48	40	70	53	50	98	23	24	9	38	57	135	23	180	63	7	13	55
187	CD8+	T cells only	188	18	48	581	77	56	70	33	56	72	29	16	41	13	59	50	55	63	61	49	102	22	25	10	53	62	145	33	222	53	8	15	66
188	CD8+	T cells only	189	18	46	913	56	52	48	30	56	57	29	16	58	16	57	51	42	61	61	51	80	21	24	11	41	66	135	19	195	65	8	17	63
189	CD8+	T cells only	190	15	50	48	60	45	60	28	56	57	25	16	49	15	54	52	43	70	67	63	83	21	26	11	40	67	157	52	201	47	8	15	73
190	CD8+	T cells only	191	14	56	51	117	63	63	29	51	37	25	17	59	17	50	59	45	60	66	55	83	23	27	11	35	74	150	24	212	58	7	16	77
191	CD8+	T cells only	192	19	50	961	59	43	57	29	52	58	31	19	53	14	42	43	53	56	67	57	76	22	24	11	40	90	140	22	222	63	7	14	81
192	CD8+	T cells only	193	18	43	52	56	67	56	28	54	54	31	21	49	17	40	47	47	47	72	58	81	25	27	10	42	90	159	23	182	53	6	14	85
193	CD8+	T cells only	194	18	73	2032	44	51	59	28	46	60	33	21	37	16	63	62	47	48	72	60	85	23	26	12	44	99	255	41	233	67	8	15	86
194	CD8+	T cells only	195	18	57	245	55	68	68	30	53	66	34	21	49	15	54	46	43	53	71	47	90	25	25	11	41	101	150	22	211	59	8	15	85
195	CD8+	T cells only	196	19	62	257	51	42	58	39	51	65	35	20	52	16	56	53	47	67	70	53	90	25	22	11	48	122	135	23	189	51	7	17	80
196	CD8+	T cells only	197	19	81	3493	78	48	52	45	55	62	31	20	47	16	55	49	50	54	69	52	87	23	22	12	36	104	199	42	241	60	10	17	73
197	CD8+	T cells only	198	14	57	193	87	53	58	41	47	38	29	16	42	14	46	51	59	51	71	65	90	22	21	9	34	105	238	25	235	62	7	19	73
198	CD8+	T cells only	199	18	82	3215	66	54	60	49	48	53	33	18	52	15	55	55	50	51	71	401	100	22	25	11	48	118	156	34	237	34	9	20	69
199	CD8+	T cells only	200	19	60	1901	56	50	52	50	48	60	22	21	48	13	58	52	43	65	63	59	114	20	27	9	32	116	134	43	210	61	7	19	62
200	CD8+	T cells only	201	15	43	62	58	67	64	47	63	54	30	15	59	13	52	62	46	65	68	55	86	22	27	10	34	120	112	20	164	50	7	15	69
201	CD8+	T cells only	202	11	45	36	48	55	61	44	50	64	29	19	47	14	51	45	55	59	68	56	111	21	25	9	40	127	133	19	191	62	7	16	71
202	CD8+	T cells only	203	18	62	118	51	49	53	41	31	53	33	18	54	15	65	50	51	58	69	49	97	22	27	10	47	92	123	61	208	46	5	16	68
203	CD8+	T cells only	204	18	51	36	55	58	49	43	31	55	28	16	54	13	46	54	38	46	66	49	110	22	27	9	37	78	142	28	176	43	6	19	72
204	CD8+	T cells only	205	19	64	956	55	40	48	48	55	46	28	19	54	13	53	38	38	48	62	63	90	21	27	9	32	95	87	18	165	55	5	13	68
205	CD8+	T cells only	206	18	48	417	48	62	45	45	45	52	26	20	60	15	53	55	44	48	67	69	80	23	28	9	34	100	81	22	141	53	5	15	68
206	CD8+	T cells only	207	18	45	1333	83	57	51	43	44	62	26	20	46	13	62	68	36	51	60	66	73	22	27	9	58	79	132	25	147	84	6	38	67
207	CD8+	T cells only	208	18	59	1250	52	53	48	43	46	66	28	18	57	14	48	38	50	65	60	51	82	21	27	11	33	93	122	85	175	64	6	21	66
208	CD8+	T cells only	209	18	53	1295	58	59	55	41	45	55	26	19	43	12	49	45	44	60	63	57	93	21	28	9	34	95	192	34	137	56	6	16	54
209	CD8+	T cells only	210	17	43	91	75	48	59	37	51	60	26	20	59	15	53	46	37	58	62	60	86	19	25	12	40	88	129	51	171	51	8	15	50
210	CD8+	T cells only	211	16	56	199	52	52	53	38	60	69	27	16	60	19	60	52	41	39	54	65	74	21	27	12	31	72	124	25	171	48	7	22	48
211	CD8+	T cells only	212	17	55	481	90	65	53	42	40	69	24	16	51	15	62	62	45	51	55	59	86	22	25	11	31	74	87	67	160	86	9	14	45
212	CD8+	T cells only	213	15	57	28	65	60	54	55	62	37	26	18	44	19	59	52	47	44	56	48	71	21	29	14	34	83	96	18	132	49	6	14	46
213	CD8+	T cells only	214	16	45	108	49	49	59	58	44	61	25	16	48	21	60	44	52	39	52	56	90	21	27	13	63	81	97	25	145	73	7	15	49
214	CD8+	T cells only	215	16	51	439	63	66	58	49	64	53	26	17	69	17	61	48	50	55	54	59	81	19	30	12	35	80	95	24	176	58	7	15	55
215	CD8+	T cells only	216	17	80	889	43	55	59	48	59	58	25	16	64	18	47	65	47	59	58	52	99	20	30	11	38	86	103	30	165	58	9	25	48
216	CD8+	T cells only	217	19	59	1159	355	63	60	43	49	46	24	17	60	17	61	49	53	47	61	70	78	20	26	11	58	180	214	83	164	187	9	128	49
217	CD8+	T cells only	218	18	60	151	60	64	59	46	70	57	25	18	50	13	60	38	54	62	58	70	87	19	26	14	36	83	94	24	156	48	7	17	49
218	CD8+	T cells only	219	14	46	24	65	65	56	38	68	50	24	16	59	18	60	40	51	59	58	57	86	21	26	13	34	82	82	18	140	47	6	11	51
219	CD8+	T cells only	220	16	55	274	55	68	65	36	47	47	24	15	52	18	63	49	57	57	56	59	92	19	29	13	35	86	95	24	155	56	7	14	51
220	CD8+	T cells only	221	20	65	378	15665	47	62	45	64	62	26	18	71	20	51	133	55	52	60	6321	96	17	34	12	1254	1694	336	107	193	240	11	89	44
221	CD8+	T cells only	222	16	60	726	75	67	55	39	50	50	25	16	63	13	53	48	54	54	57	56	90	17	28	14	31	66	96	33	169	52	6	15	45
222	CD8+	T cells only	223	18	79	1445	67	49	62	44	71	45	27	20	60	15	51	50	42	64	56	63	86	18	27	12	39	66	105	26	177	48	6	15	44
223	CD8+	T cells only	224	20	51	34	68	77	68	104	60	54	25	19	63	16	58	64	55	58	52	82	100	19	29	13	36	73	116	40	174	171	7	20	42
224	CD8+	T cells only	225	16	59	624	77	52	54	37	52	65	22	18	51	18	52	75	48	61	56	77	92	29	28	10	32	66	124	37	159	91	6	18	40
225	CD8+	T cells only	226	16	59	33	59	53	60	34	49	49	22	18	54	15	44	40	44	57	51	59	79	16	28	10	32	62	122	24	157	53	5	16	44
226	CD8+	T cells only	227	16	56	31	61	58	54	41	52	47	24	16	57	14	60	58	45	60	52	61	93	14	24	10	34	63	78	30	138	65	8	14	43
227	CD8+	T cells only	228	16	70	280	76	72	52	35	55	50	22	14	46	16	60	60	53	62	51	67	94	14	21	11	30	57	94	42	175	56	5	15	40
228	CD8+	T cells only	229	16	60	32	75	61	73	40	47	64	23	14	56	14	59	68	49	75	51	67	86	16	20	10	30	66	118	30	157	57	3	18	35
229	CD8+	T cells only	230	17	52	36	62	60	60	31	66	72	25	17	49	13	51	48	50	80	53	75	75	17	25	10	31	66	97	23	129	48	4	17	37
230	CD8+	T cells only	231	17	63	108	80	58	61	28	57	58	25	15	55	15	67	56	48	59	51	68	98	18	24	10	33	74	110	26	157	60	5	14	42
231	CD8+	T cells only	232	16	51	38	51	49	59	26	57	62	26	16	54	14	55	64	41	63	51	50	96	20	24	10	34	65	92	21	145	55	6	14	43
232	CD8+	T cells only	233	17	66	37	68	55	57	28	69	59	25	16	64	15	65	53	55	65	54	72	106	20	24	11	34	61	105	22	148	78	5	17	47
233	CD8+	T cells only	234	17	57	33	62	68	58	25	66	65	25	17	54	13	55	67	48	53	53	62	97	19	26	11	36	62	99	25	135	61	4	16	43
234	CD8+	T cells only	235	18	64	250	68	45	51	29	64	66	24	19	60	18	79	60	48	54	51	62	90	20	27	13	37	57	94	40	159	64	6	14	42
235	CD8+	T cells only	236	17	78	30	68	68	65	28	68	82	24	18	60	16	64	62	50	74	53	76	81	19	25	10	37	56	104	27	139	68	5	16	45
236	CD8+	T cells only	237	18	75	639	63	65	53	31	58	67	22	18	52	14	62	71	56	53	51	74	97	20	29	12	31	53	109	37	171	73	6	16	39
237	CD8+	T cells only	238	18	75	600	88	65	53	29	62	77	24	19	92	17	60	70	55	81	53	60	92	18	29	11	34	49	94	32	169	59	7	16	36
238	CD8+	T cells only	239	17	76	1099	55	59	74	30	73	71	22	18	60	15	63	69	44	60	49	84	89	18	26	10	31	48	93	38	158	52	5	16	32
239	CD8+	T cells only	240	17	77	1129	73	61	64	29	60	69	24	18	75	16	71	62	60	56	50	72	79	18	28	12	36	48	114	32	165	71	7	15	36
240	CD8+	T cells only	241	20	58	46	85	67	63	28	63	64	20	17	81	16	66	76	53	61	48	60	78	18	28	12	29	47	101	37	161	83	7	17	33
241	CD8+	T cells only	242	15	65	64	60	55	74	29	65	74	21	17	69	15	72	63	59	65	51	79	93	17	29	11	29	45	115	22	170	63	6	16	38
242	CD8+	T cells only	243	16	57	34	72	61	71	31	80	73	21	15	61	13	73	68	55	71	50	66	85	17	24	11	32	41	117	28	146	82	7	16	34
243	CD8+	T cells only	244	14	70	132	59	76	59	24	87	68	21	13	65	13	71	68	51	57	52	61	92	20	28	11	31	44	109	25	167	76	6	12	31
244	CD8+	T cells only	245	18	64	317	63	65	64	25	73	75	23	16	67	23	69	59	53	73	53	64	78	18	29	12	32	42	77	29	189	75	7	16	33
245	CD8+	T cells only	246	20	59	333	68	71	68	30	76	63	27	19	50	17	63	60	49	64	55	59	92	20	34	14	34	49	79	42	132	52	7	16	36
246	CD8+	T cells only	247	17	69	652	50	75	74	28	65	46	26	14	60	20	55	65	60	75	55	62	82	18	36	13	28	53	101	25	145	69	7	12	35
247	CD8+	T cells only	248	17	80	130	66	83	65	30	60	71	21	17	54	18	57	65	70	66	56	75	90	19	33	13	29	51	89	43	142	68	9	14	33
248	CD8+	T cells only	249	18	57	114	69	64	68	32	76	65	23	16	59	16	71	71	59	59	58	63	94	17	30	14	30	51	90	22	154	54	8	13	33
249	CD8+	T cells only	250	17	74	367	60	64	73	29	65	57	25	16	47	18	65	65	50	61	56	60	98	19	31	14	30	61	93	40	154	68	9	14	29
250	CD8+	T cells only	251	17	59	481	96	70	70	33	66	77	23	17	55	20	69	70	46	51	61	58	70	17	31	15	28	52	80	56	160	102	10	20	31
251	CD8+	T cells only	252	17	70	305	70	70	64	32	68	62	24	16	64	19	65	63	58	63	61	69	88	16	31	14	28	59	92	27	151	60	7	15	30
252	CD8+	T cells only	253	17	78	2040	55	69	71	29	76	53	24	16	65	20	51	59	49	58	48	74	87	17	32	15	26	60	83	113	153	75	10	18	30
253	CD8+	T cells only	254	16	72	193	96	67	75	31	92	68	23	12	74	18	82	68	66	56	49	65	65	21	30	16	32	170	213	58	131	70	9	20	29
254	CD8+	T cells only	255	17	77	413	60	91	74	32	83	79	24	16	69	22	79	109	82	75	50	77	103	18	31	13	28	61	140	52	146	67	11	16	38
255	CD8+	T cells only	256	20	89	25	89	83	90	27	87	86	23	18	86	20	71	74	80	86	51	91	121	17	31	16	29	64	126	27	166	91	11	18	34
256	CD8+	T cells only	257	20	93	988	79	88	94	30	88	99	27	18	84	23	91	85	85	81	56	86	117	22	31	17	37	81	133	56	172	103	11	17	38
257	CD8+	T cells only	258	17	72	39	74	71	66	28	67	60	21	17	68	17	76	73	49	64	52	61	82	19	26	12	26	61	92	25	141	57	6	15	32
258	CD8+	T cells only	259	15	89	631	98	83	80	28	78	79	26	16	74	18	76	90	65	54	51	60	96	19	30	13	32	64	92	40	163	69	9	15	40
259	CD8+	T cells only	260	16	75	429	50	69	80	28	72	59	25	17	56	16	61	76	64	56	48	78	119	17	27	13	30	64	99	26	165	68	8	16	37
260	CD8+	T cells only	261	19	82	154	91	76	63	29	69	85	25	18	80	18	74	83	59	82	56	89	106	16	28	14	34	64	90	34	186	71	7	20	36
261	CD8+	T cells only	262	17	78	97	88	81	61	31	65	83	25	20	82	15	74	64	60	83	52	101	120	18	27	14	31	67	107	21	183	73	9	14	38
262	CD8+	T cells only	263	20	81	175	112	75	70	29	62	85	24	18	94	17	80	68	53	77	55	106	116	17	31	12	34	60	109	27	182	88	8	24	41
263	CD8+	T cells only	264	18	80	1599	135	71	80	36	67	81	22	19	90	20	67	70	87	89	54	96	110	19	29	14	51	63	112	32	178	73	10	21	37
264	CD8+	T cells only	265	18	81	196	96	69	73	30	70	78	23	17	78	17	71	74	59	69	53	96	116	15	32	13	32	65	112	23	214	78	8	17	35
265	CD8+	T cells only	266	18	94	29	88	88	78	30	80	96	24	16	75	18	88	72	65	93	43	113	100	17	34	14	30	55	97	24	197	74	10	16	35
266	CD8+	T cells only	267	18	62	579	52	46	42	31	56	61	28	16	33	13	56	52	55	59	73	57	72	24	24	11	37	51	133	29	227	67	10	14	70
267	CD8+	T cells only	268	20	52	1375	62	57	42	28	40	56	29	18	49	16	55	46	45	59	76	49	76	23	23	10	40	60	184	52	222	52	7	17	68
268	CD8+	T cells only	269	19	35	355	73	45	48	24	31	65	24	16	48	16	56	65	45	56	64	47	69	24	22	10	35	43	123	47	177	66	9	17	57
269	CD8+	T cells only	270	17	63	41	66	67	55	28	41	56	23	17	64	13	59	37	42	47	63	48	69	21	24	10	36	41	140	20	160	66	8	15	58
270	CD8+	T cells only	271	19	57	455	64	55	48	31	43	74	27	16	46	16	51	56	36	65	64	47	76	23	23	12	176	46	211	110	168	60	8	15	53
271	CD8+	T cells only	272	18	71	2889	62	64	49	26	60	57	26	20	42	16	53	46	41	58	67	45	82	21	25	13	44	45	228	107	197	72	12	15	53
272	CD8+	T cells only	273	18	57	535	62	59	49	26	45	56	24	17	55	15	65	37	50	51	63	51	79	23	27	11	38	45	146	24	186	59	8	16	52
273	CD8+	T cells only	274	18	42	48	45	65	49	28	45	50	29	16	45	16	57	64	57	54	73	51	89	20	22	13	41	59	168	34	221	53	8	15	59
274	CD8+	T cells only	275	18	56	1584	53	95	44	28	52	53	32	16	53	18	55	59	45	61	79	69	89	19	27	13	41	64	194	34	221	58	8	14	55
275	CD8+	T cells only	276	19	76	4968	62	53	55	34	48	52	32	19	50	18	61	46	44	51	80	34	88	25	27	13	48	101	180	43	261	65	9	17	65
276	CD8+	T cells only	277	19	60	1152	72	61	56	30	35	70	29	16	59	17	52	52	49	60	82	64	81	21	28	9	44	67	217	62	241	71	9	17	65
277	CD8+	T cells only	278	19	61	637	83	45	59	28	47	65	34	20	49	22	51	48	46	54	76	55	111	23	24	11	52	108	174	42	231	59	8	19	79
278	CD8+	T cells only	279	22	42	349	57	56	51	29	34	42	40	20	50	23	50	47	44	71	79	58	93	42	27	13	47	130	158	24	247	55	9	16	77
279	CD8+	T cells only	280	25	44	806	71	45	59	35	37	72	35	22	51	18	46	49	50	56	84	69	102	32	26	15	52	145	227	33	205	56	10	15	79
280	CD8+	T cells only	281	25	42	632	80	68	55	27	35	66	37	22	57	18	49	63	43	59	88	54	107	22	24	11	73	145	210	90	176	57	9	18	83
281	CD8+	T cells only	282	24	74	4001	85	52	58	27	53	63	39	29	53	22	60	43	47	58	85	73	100	25	29	12	49	151	181	74	174	62	9	18	79
282	CD8+	T cells only	283	18	87	5539	66	44	55	29	52	61	31	23	55	17	59	63	47	44	115	49	126	31	31	12	47	163	165	49	166	43	8	24	100
283	CD8+	T cells only	284	17	49	303	148	56	52	29	44	63	29	21	47	19	55	64	43	49	73	60	83	29	30	12	45	170	135	51	162	70	8	22	101
284	CD8+	T cells only	285	19	33	151	58	65	54	29	58	45	34	18	56	18	65	38	46	63	77	56	89	30	30	11	42	169	168	72	144	52	9	19	88
285	CD8+	T cells only	286	19	55	1160	66	40	57	30	49	65	34	19	42	15	61	41	39	63	72	58	98	31	31	11	50	163	143	33	190	65	8	20	91
286	CD8+	T cells only	287	21	71	4632	59	63	45	63	55	55	35	19	63	17	62	59	52	68	73	64	90	30	31	12	53	155	199	76	169	63	8	22	94
287	CD8+	T cells only	288	20	49	1156	65	52	52	28	46	60	30	18	47	18	71	49	45	65	79	51	99	31	35	12	46	132	133	75	182	61	9	20	78
288	CD8+	T cells only	289	17	70	3843	1010	33	51	29	54	65	28	20	63	17	50	62	39	53	67	2275	85	26	32	10	40	66	907	167	189	332	12	27	64
289	CD8+	T cells only	290	18	48	2019	47	57	48	31	45	63	26	16	37	16	59	59	49	71	57	76	72	35	28	10	40	60	141	31	180	59	6	17	54
290	CD8+	T cells only	291	14	58	768	56	44	46	27	57	61	26	16	46	18	66	46	46	40	51	40	72	37	36	10	34	53	145	41	163	55	5	13	45
291	CD8+	T cells only	292	16	51	840	150	66	59	29	49	57	23	18	51	16	67	69	41	52	51	51	75	31	37	10	36	70	104	21	140	78	6	23	50
292	CD8+	T cells only	293	18	60	756	59	50	52	28	48	53	24	17	32	15	63	42	40	58	50	53	77	30	34	11	37	65	123	37	163	45	6	16	50
293	CD8+	T cells only	294	17	53	649	52	52	50	30	50	40	20	19	32	14	58	47	49	55	55	61	94	31	34	9	37	66	79	22	172	59	6	16	53
294	CD8+	T cells only	295	18	53	493	52	44	48	30	61	42	24	17	57	16	48	61	50	53	54	39	90	33	34	11	38	65	249	26	159	78	7	24	55
295	CD8+	T cells only	296	15	69	2871	79	48	50	29	45	52	24	19	56	17	47	63	38	55	56	50	76	25	31	12	39	65	127	146	179	133	9	24	54
296	CD8+	T cells only	297	19	64	1076	57	55	55	31	57	60	21	19	50	15	56	53	44	67	52	65	94	24	33	14	37	64	154	41	199	61	9	17	50
297	CD8+	T cells only	298	20	60	2057	50	54	47	30	63	52	23	17	46	16	56	54	55	59	52	42	88	26	29	13	36	65	149	42	193	46	7	17	44
298	CD8+	T cells only	299	20	58	1703	52	45	52	36	55	56	21	18	50	15	59	56	48	59	59	57	68	20	30	13	33	60	160	54	169	53	6	17	46
299	CD8+	T cells only	300	17	72	689	58	45	61	35	51	66	22	17	59	18	48	59	46	64	58	53	80	20	30	11	35	60	116	34	183	32	6	17	43
300	CD8+	T cells only	301	16	53	763	53	53	59	36	44	35	21	16	50	16	51	49	45	57	52	48	69	20	29	11	35	62	118	41	162	43	6	15	47
301	CD8+	T cells only	302	15	59	614	495	46	58	38	44	56	20	18	58	21	52	61	39	45	43	208	96	19	29	11	454	581	222	110	141	81	6	87	45
302	CD8+	T cells only	303	16	55	48	48	44	52	34	65	56	19	14	46	14	51	58	44	51	43	41	109	17	26	10	36	69	92	38	162	66	5	14	43
303	CD8+	T cells only	304	15	57	42	46	41	51	38	54	66	18	15	39	16	58	44	39	54	46	61	80	16	26	9	33	63	99	22	152	50	5	14	48
304	CD8+	T cells only	305	14	60	1281	73	47	55	38	35	50	20	15	55	15	52	54	46	46	47	108	71	17	25	10	76	100	182	26	162	102	7	15	45
305	CD8+	T cells only	306	15	55	47	47	46	52	34	44	45	20	14	44	17	64	44	39	55	48	47	69	20	29	12	34	64	85	18	135	58	6	14	42
306	CD8+	T cells only	307	13	59	137	577	56	59	43	55	48	20	14	55	14	58	53	52	49	49	438	90	16	27	10	34	77	117	87	127	80	7	16	40
307	CD8+	T cells only	308	14	58	99	71	55	49	35	52	53	22	16	59	18	57	62	43	49	50	48	61	20	29	12	32	76	95	18	149	53	9	13	46
308	CD8+	T cells only	309	16	44	96	58	58	63	30	44	61	20	14	52	15	63	54	41	61	52	56	80	20	31	13	32	70	90	28	129	48	6	13	41
309	CD8+	T cells only	310	14	62	344	58	42	77	31	48	63	21	15	45	15	65	66	45	44	48	49	90	21	31	10	35	75	88	22	163	65	5	16	44
310	CD8+	T cells only	311	15	44	25	55	63	54	32	48	55	24	13	66	14	52	69	47	51	57	55	99	17	25	8	40	77	99	21	152	54	4	11	45
311	CD8+	T cells only	312	14	47	39	60	50	49	31	48	63	23	16	59	14	64	42	42	69	58	60	114	18	27	9	33	75	103	23	152	65	5	14	45
312	CD8+	T cells only	313	17	53	122	72	59	54	35	52	62	23	16	58	15	71	53	53	65	62	67	107	16	29	9	39	129	143	26	155	58	5	16	41
313	CD8+	T cells only	314	18	60	189	68	67	60	28	61	58	25	18	54	17	68	69	54	50	56	71	89	19	28	12	38	75	100	28	155	54	7	15	46
314	CD8+	T cells only	315	19	61	474	70	65	60	30	54	59	22	18	45	17	70	62	49	53	57	63	89	17	29	11	43	77	106	24	154	52	8	16	43
315	CD8+	T cells only	316	18	70	1326	60	45	62	28	67	41	24	19	55	16	62	64	49	59	59	60	116	17	26	11	34	70	106	24	140	77	7	17	40
316	CD8+	T cells only	317	21	63	27	54	60	64	31	57	55	23	16	55	17	69	66	51	51	51	51	86	21	26	13	38	68	100	34	126	61	10	13	49
317	CD8+	T cells only	318	17	61	365	66	64	61	34	42	76	22	16	47	17	61	63	46	63	56	52	81	19	28	12	40	62	121	28	133	56	8	15	48
318	CD8+	T cells only	319	14	56	32	63	66	64	34	67	67	24	14	71	15	60	69	54	61	56	63	107	19	28	11	37	70	107	22	148	52	8	16	42
319	CD8+	T cells only	320	18	71	630	72	75	71	33	81	62	25	16	62	21	80	55	58	67	60	61	76	21	29	14	40	80	95	27	166	76	8	19	43
320	CD8+	T cells only	321	15	68	191	73	70	70	31	74	67	26	17	50	18	66	64	51	75	59	59	99	17	27	14	38	75	107	21	162	87	10	18	41
321	CD8+	T cells only	322	16	60	1332	63	91	65	29	69	66	22	17	54	21	69	83	62	62	57	63	86	20	27	15	59	72	97	21	176	74	10	17	43
322	CD8+	T cells only	323	15	65	92	248	68	67	33	92	86	24	21	53	17	90	66	51	68	56	59	94	17	28	14	56	71	92	28	154	67	10	22	40
323	CD8+	T cells only	324	18	66	1193	143	70	76	30	70	50	24	20	65	18	76	77	64	55	52	62	99	16	25	15	40	80	123	82	147	257	12	165	38
324	CD8+	T cells only	325	15	62	367	86	49	66	35	83	75	22	18	42	15	69	73	54	67	52	74	85	14	27	14	35	58	112	22	165	71	8	16	38
325	CD8+	T cells only	326	17	71	1349	47	51	69	33	80	69	22	19	59	19	75	62	52	69	52	68	83	18	24	14	36	58	99	23	169	64	8	15	42
326	CD8+	T cells only	327	19	64	803	61	71	71	33	106	59	26	18	64	18	66	53	54	60	56	72	90	18	30	15	36	64	90	38	145	62	9	16	42
327	CD8+	T cells only	328	20	52	36	70	67	68	36	65	63	23	19	74	17	59	66	56	64	59	55	74	18	30	13	80	77	114	70	152	60	9	18	41
328	CD8+	T cells only	329	18	71	34	62	73	68	30	76	61	22	20	67	17	61	70	50	73	58	69	96	16	28	14	37	66	110	25	186	74	8	17	47
329	CD8+	T cells only	330	18	62	32	85	50	65	35	87	59	30	20	56	17	59	53	53	72	60	70	74	17	29	12	34	62	96	29	162	67	8	17	41
330	CD8+	T cells only	331	18	76	509	68	65	64	35	79	56	24	17	71	18	63	88	52	67	61	60	99	16	27	13	34	62	113	47	162	73	10	29	43
331	CD8+	T cells only	332	20	59	32	73	66	74	36	66	74	23	20	74	14	72	80	56	91	51	77	97	15	59	12	37	60	98	35	171	94	8	16	36
332	CD8+	T cells only	333	16	75	135	69	93	69	30	71	73	21	17	66	15	69	82	55	72	50	65	107	14	28	12	34	59	112	25	170	73	7	16	34
333	CD8+	T cells only	334	18	79	53	70	75	74	34	76	96	18	18	64	16	68	72	57	81	49	72	84	23	30	14	31	59	103	44	187	81	9	15	39
334	CD8+	T cells only	335	21	105	77	85	94	72	34	84	71	21	18	68	19	71	86	61	96	53	74	109	21	31	12	34	54	109	29	168	86	9	15	34
335	CD8+	T cells only	336	19	90	29	88	84	86	32	80	77	25	19	77	20	76	100	63	78	57	77	88	20	34	15	34	57	91	22	177	84	9	16	33
336	CD8+	T cells only	337	19	91	424	89	80	82	33	107	69	22	18	79	20	73	83	65	71	61	72	98	19	38	17	37	53	85	34	182	91	10	19	34
337	CD8+	T cells only	338	21	81	448	90	84	80	32	85	71	24	19	66	22	73	88	72	83	54	101	107	19	33	15	39	64	111	40	216	77	8	16	35
338	CD8+	T cells only	339	21	97	42	108	87	77	30	88	85	26	18	59	16	85	91	74	68	57	86	110	19	30	17	35	63	167	33	224	84	8	15	30
339	CD8+	T cells only	340	22	118	97	105	82	80	30	100	74	26	18	88	21	85	79	67	86	53	86	104	20	31	17	37	97	106	30	200	88	9	18	33
340	CD8+	T cells only	341	20	99	435	95	83	82	32	95	79	26	17	97	19	70	96	67	85	52	69	119	18	30	14	32	66	111	20	198	80	8	18	32
341	CD8+	T cells only	342	21	98	624	86	88	97	31	70	77	26	21	78	18	83	100	72	85	52	92	122	19	30	15	32	56	134	34	210	76	10	17	31
342	CD8+	T cells only	343	20	107	610	98	102	93	32	96	73	25	20	88	19	96	81	70	81	49	89	109	19	31	15	33	54	127	21	207	83	9	18	33
343	CD8+	T cells only	344	20	102	47	106	79	94	33	79	114	24	20	85	19	90	102	72	104	52	87	114	19	32	14	31	54	133	25	216	90	11	17	33
344	CD8+	T cells only	345	15	61	1735	59	52	50	30	48	55	25	16	50	18	50	54	45	56	58	53	102	24	27	11	40	51	133	29	195	57	10	13	54
345	CD8+	T cells only	346	19	60	391	78	58	54	27	57	51	25	14	45	17	50	50	40	58	61	78	88	19	26	12	42	57	177	55	184	66	7	14	51
346	CD8+	T cells only	347	16	56	207	51	57	45	30	54	56	29	15	51	15	52	63	49	60	66	44	95	21	25	11	38	49	175	24	178	60	8	16	49
347	CD8+	T cells only	348	21	84	2978	61	74	51	33	57	64	29	19	51	17	50	51	41	63	68	53	99	31	25	11	52	75	174	35	232	75	8	23	67
348	CD8+	T cells only	349	18	63	1376	73	42	50	42	50	61	30	16	64	17	48	59	49	53	74	64	110	31	24	13	46	95	194	27	192	55	7	20	65
349	CD8+	T cells only	350	20	68	4143	54	41	60	40	59	61	31	17	39	17	52	57	51	57	76	57	91	29	27	16	64	101	182	23	208	49	8	21	79
350	CD8+	T cells only	351	18	45	183	44	50	47	47	56	67	28	17	60	19	51	52	44	53	71	65	121	27	25	12	52	106	169	26	192	71	11	17	79
351	CD8+	T cells only	352	19	65	79	58	58	54	47	50	58	29	18	54	21	58	46	34	60	69	63	104	31	28	11	42	85	165	24	185	52	9	17	66
352	CD8+	T cells only	353	20	81	5702	57	41	48	38	58	56	30	18	48	21	55	52	47	65	70	60	93	36	27	13	50	95	153	42	193	60	8	22	80
353	CD8+	T cells only	354	19	47	1374	71	55	45	38	56	72	28	18	57	20	50	51	48	59	69	60	113	31	29	12	57	206	150	42	219	44	8	17	79
354	CD8+	T cells only	355	24	57	1059	87	59	50	34	47	60	30	35	49	18	59	50	43	53	84	60	106	32	24	11	48	89	224	111	230	51	9	18	78
355	CD8+	T cells only	356	23	75	1044	65	48	69	43	41	71	32	20	49	23	46	54	40	56	75	67	85	31	29	14	45	104	190	66	212	54	10	17	74
356	CD8+	T cells only	357	22	57	3187	74	57	58	41	52	62	31	22	51	22	56	56	43	51	78	78	116	49	28	12	52	105	237	137	202	70	11	24	75
357	CD8+	T cells only	358	19	51	958	66	76	47	42	49	63	37	18	46	19	63	59	46	78	76	73	104	31	27	13	56	108	191	92	209	57	7	20	76
358	CD8+	T cells only	359	19	52	1129	97	66	59	30	58	77	29	19	68	20	66	55	42	68	70	130	94	31	28	12	75	101	293	155	208	77	11	24	68
359	CD8+	T cells only	360	24	77	3871	115	54	56	31	56	59	28	20	49	21	62	60	56	64	72	90	98	30	30	14	52	109	194	44	200	76	10	32	77
360	CD8+	T cells only	361	20	48	116	78	75	57	31	44	56	29	16	50	17	62	59	50	62	69	72	109	34	28	11	52	104	186	32	215	70	6	19	64
361	CD8+	T cells only	362	18	57	129	65	33	56	32	54	54	24	17	42	17	58	55	50	55	71	64	103	35	27	13	56	100	188	22	210	47	8	17	68
362	CD8+	T cells only	363	18	63	608	54	45	55	37	62	69	28	15	39	17	62	51	45	59	71	71	85	39	29	13	55	91	258	67	198	41	10	20	82
363	CD8+	T cells only	364	17	82	3511	60	44	51	36	55	61	24	16	62	20	64	53	42	55	65	55	88	31	31	11	56	92	174	44	220	101	9	20	67
364	CD8+	T cells only	365	18	55	107	65	55	58	32	43	61	26	14	49	20	58	45	48	60	67	59	84	34	26	11	39	81	132	20	219	32	8	16	57
365	CD8+	T cells only	366	19	61	1543	80	51	47	32	48	66	25	16	50	20	64	50	41	66	67	75	96	37	28	13	45	94	163	43	232	75	8	39	53
366	CD8+	T cells only	367	20	65	140	63	66	62	30	68	57	26	17	54	19	57	61	59	70	64	50	78	38	32	12	49	80	129	24	230	66	8	17	55
367	CD8+	T cells only	368	15	54	328	45	66	51	33	46	53	26	16	57	16	64	51	43	51	65	53	85	34	28	12	45	80	137	19	225	58	8	15	49
368	CD8+	T cells only	369	18	62	53	69	52	56	32	52	77	25	21	43	18	50	55	45	61	284	55	93	31	33	11	37	83	364	47	193	57	9	15	52
369	CD8+	T cells only	370	16	48	45	62	45	53	32	62	49	28	14	56	17	58	58	51	48	59	53	91	22	26	11	39	72	143	50	144	54	8	17	46
370	CD8+	T cells only	371	15	58	274	64	80	62	34	49	47	26	14	48	19	65	63	55	67	59	49	72	20	26	11	35	82	117	23	179	59	9	14	47
371	CD8+	T cells only	372	17	48	273	73	48	67	32	56	53	25	16	63	15	62	51	47	51	57	42	89	22	27	14	37	82	118	51	177	74	9	15	44
372	CD8+	T cells only	373	19	50	149	54	63	56	34	53	53	24	17	45	16	60	71	54	60	61	48	92	24	26	12	35	84	133	28	173	62	7	17	50
373	CD8+	T cells only	374	19	75	2126	56	69	55	31	55	56	26	18	46	19	55	46	58	63	58	49	85	26	26	13	38	82	129	90	168	41	11	20	53
374	CD8+	T cells only	375	25	58	502	89	51	52	33	58	54	29	19	71	15	70	67	44	49	65	92	91	24	29	13	40	106	139	43	172	63	8	23	62
375	CD8+	T cells only	376	22	60	1882	49	45	63	33	50	63	28	20	54	18	61	45	48	64	66	67	87	25	27	12	41	92	143	46	153	62	9	19	56
376	CD8+	T cells only	377	20	66	939	67	63	58	32	48	68	31	20	64	15	52	50	57	73	71	60	91	22	30	15	43	89	131	39	185	57	8	14	57
377	CD8+	T cells only	378	20	71	633	59	58	48	35	55	60	24	20	56	16	64	64	42	52	68	66	82	18	27	11	36	81	142	33	209	55	7	18	59
378	CD8+	T cells only	379	23	67	2421	87	48	63	33	48	63	26	21	56	17	56	60	50	52	59	50	105	17	26	14	285	105	216	113	201	72	10	34	46
379	CD8+	T cells only	380	20	55	484	62	47	50	35	61	77	24	23	55	14	57	63	51	62	65	55	106	18	22	13	40	82	143	37	163	64	7	20	48
380	CD8+	T cells only	381	22	61	776	76	45	62	35	75	66	26	19	57	15	49	57	44	61	64	50	91	20	25	14	44	212	159	35	184	67	8	32	50
381	CD8+	T cells only	382	22	61	297	70	62	56	36	62	68	26	21	52	17	58	51	49	51	63	69	99	18	28	12	37	86	147	34	216	74	9	22	46
382	CD8+	T cells only	383	20	74	515	63	62	59	26	62	72	27	19	66	17	68	59	56	57	62	64	93	20	29	13	38	83	137	37	203	73	9	18	48
383	CD8+	T cells only	384	20	57	355	71	52	66	31	58	60	29	26	75	18	64	68	52	73	68	67	107	21	32	15	41	78	137	29	212	68	7	16	42
384	CD8+	T cells only	385	17	66	30	73	64	65	32	72	73	26	19	60	15	63	52	51	67	59	77	90	22	27	12	42	85	127	26	224	51	8	19	47
385	CD8+	T cells only	386	18	73	31	75	52	64	29	63	61	27	18	61	15	54	59	54	68	61	69	112	22	28	13	40	79	108	24	202	42	9	18	47
386	CD8+	T cells only	387	20	62	28	86	54	63	31	55	76	29	19	57	13	63	57	58	79	62	64	110	21	29	11	40	79	113	25	200	75	9	16	49
387	CD8+	T cells only	388	19	62	236	92	74	65	30	62	74	26	19	64	17	68	65	56	67	62	74	97	21	30	12	38	82	142	73	190	71	8	16	49
388	CD8+	T cells only	389	19	70	248	64	74	55	29	62	79	27	18	58	18	57	53	46	84	63	61	98	19	32	13	40	82	140	31	208	64	7	17	52
389	CD8+	T cells only	390	20	63	87	84	80	64	29	53	63	27	21	59	16	58	57	53	67	64	78	118	20	27	13	63	86	156	88	182	139	8	20	49
390	CD8+	T cells only	391	18	70	1386	76	73	81	29	70	80	25	19	70	16	68	63	54	66	98	87	102	17	28	12	52	188	151	64	172	80	9	21	45
391	CD8+	T cells only	392	17	76	140	89	71	74	40	84	72	22	18	71	16	65	64	59	83	55	59	98	16	25	11	47	77	137	46	191	74	7	16	44
392	CD8+	T cells only	393	20	74	186	74	63	62	28	69	77	26	18	56	16	65	67	60	67	54	57	101	18	27	13	33	71	131	31	188	65	8	15	41
393	CD8+	T cells only	394	19	72	28	87	64	71	25	66	76	27	19	63	17	67	75	56	79	58	78	108	17	26	16	35	73	136	22	187	78	9	16	40
394	CD8+	T cells only	395	18	66	25	61	62	70	34	73	71	25	17	69	19	61	66	63	70	56	70	106	17	29	13	36	72	113	21	181	81	12	16	42
395	CD8+	T cells only	396	19	75	25	71	65	69	28	63	69	25	18	62	18	68	49	52	70	55	75	101	21	26	11	38	72	125	19	165	59	7	19	43
396	CD8+	T cells only	397	20	70	29	66	66	53	29	59	63	23	18	54	15	73	63	63	56	51	56	91	17	25	13	56	75	105	23	155	78	8	17	39
397	CD8+	T cells only	398	20	58	45	66	71	72	28	71	71	23	17	48	17	69	65	54	71	54	70	89	17	30	13	35	73	93	18	163	76	7	16	36
398	CD8+	T cells only	399	19	57	32	67	61	69	32	78	71	24	16	59	16	71	77	62	62	51	57	96	20	30	13	35	74	101	17	171	62	8	20	41
399	CD8+	T cells only	400	19	58	290	74	85	67	31	68	61	23	19	64	15	63	66	65	72	55	71	98	19	29	12	39	75	96	24	161	68	7	20	38
400	CD8+	T cells only	401	52	55	30	244	59	73	29	66	65	21	17	211	16	58	60	61	72	56	73	116	19	31	15	34	69	102	197	170	71	8	17	39
401	CD8+	T cells only	402	18	66	30	57	64	73	30	83	68	22	18	83	17	73	56	66	79	57	87	96	16	30	13	34	68	134	35	192	47	8	14	36
402	CD8+	T cells only	403	16	67	42	79	77	68	29	65	69	24	17	82	17	77	72	68	77	56	65	93	17	27	15	36	74	89	21	210	77	7	18	35
403	CD8+	T cells only	404	15	73	1368	58	96	72	29	63	65	19	16	66	16	64	72	63	53	56	70	112	15	28	13	32	70	104	84	167	68	8	19	35
404	CD8+	T cells only	405	19	82	1159	60	89	66	30	71	65	21	17	81	17	75	71	67	64	52	74	98	18	23	13	32	66	106	33	180	70	8	43	39
405	CD8+	T cells only	406	19	83	939	117	81	63	29	83	92	20	16	67	17	68	70	68	80	52	81	106	19	21	13	38	78	118	22	171	70	10	17	38
406	CD8+	T cells only	407	15	81	843	81	103	77	29	85	88	20	19	76	15	71	88	64	80	54	89	113	20	25	12	33	60	112	26	170	63	5	14	34
407	CD8+	T cells only	408	19	95	315	125	86	81	32	79	88	21	17	81	17	68	91	58	100	56	81	126	21	27	13	42	85	125	32	208	70	8	18	35
408	CD8+	T cells only	409	20	96	376	109	103	85	31	89	98	25	19	79	20	96	82	66	86	54	100	118	19	29	12	40	79	125	25	244	91	7	17	36
409	CD8+	T cells only	410	19	95	60	100	89	97	31	92	101	26	19	88	21	91	88	77	92	50	117	125	16	27	14	33	58	141	26	232	94	9	18	33
410	CD8+	T cells only	411	19	95	124	115	103	105	30	108	106	27	20	93	19	96	95	88	97	51	117	125	17	27	14	33	59	133	32	256	117	11	20	34
411	CD8+	T cells only	412	20	111	39	116	94	108	32	106	92	24	20	91	18	113	87	87	101	47	95	147	30	29	15	33	60	144	20	205	103	10	17	32
412	CD8+	T cells only	413	22	124	686	130	115	106	33	117	104	24	19	106	20	109	104	79	107	48	106	145	23	29	14	35	59	159	24	253	110	11	18	36
413	CD8+	T cells only	414	19	86	73	107	112	94	34	99	117	23	18	108	21	108	104	89	94	50	108	114	22	29	14	32	58	124	21	220	100	11	15	29
414	CD8+	T cells only	415	20	130	155	233	91	98	33	123	85	21	20	95	20	93	111	81	85	46	97	130	21	28	16	31	58	123	24	202	113	11	20	31
415	CD8+	T cells only	416	19	94	232	117	92	120	37	119	101	25	19	94	18	103	116	101	103	51	92	129	22	30	15	36	52	120	18	208	128	11	17	32
416	CD8+	T cells only	417	19	62	2005	51	50	49	36	52	64	29	19	48	20	81	55	37	61	72	35	109	29	28	13	48	121	127	43	197	62	10	19	77
417	CD8+	T cells only	418	18	54	213	70	58	51	37	54	54	27	17	55	21	71	59	54	68	66	63	71	30	28	12	53	119	123	26	162	54	8	14	74
418	CD8+	T cells only	419	17	52	1071	69	52	58	38	56	44	31	19	57	19	62	45	43	65	71	62	94	32	32	12	49	111	129	51	175	67	7	17	78
419	CD8+	T cells only	420	18	60	89	47	51	59	36	47	49	25	20	62	17	53	58	37	56	78	61	76	30	30	13	50	92	141	30	192	46	9	17	71
420	CD8+	T cells only	421	19	51	77	61	53	53	38	48	63	29	18	45	17	57	63	48	51	77	45	90	32	28	13	50	85	156	28	161	52	8	16	69
421	CD8+	T cells only	422	17	51	1620	59	38	54	35	36	52	30	19	30	16	59	50	45	55	73	66	86	38	25	10	51	87	148	44	174	63	7	19	63
422	CD8+	T cells only	423	17	49	104	63	42	54	32	61	60	28	19	48	17	54	41	42	60	71	73	95	35	32	12	48	88	111	23	186	57	9	17	62
423	CD8+	T cells only	424	17	57	836	85	52	53	35	47	56	29	15	66	18	59	46	63	65	66	59	93	36	25	11	60	72	283	25	164	73	8	27	55
424	CD8+	T cells only	425	16	57	2077	51	49	61	37	59	63	27	15	41	20	64	54	46	69	71	71	86	30	39	15	65	145	180	63	193	64	18	21	56
425	CD8+	T cells only	426	17	60	88	58	54	50	34	41	62	25	17	61	18	48	49	42	68	74	59	92	29	28	12	50	79	190	36	174	47	10	16	57
426	CD8+	T cells only	427	20	66	1812	54	56	55	28	55	51	27	18	58	16	55	56	54	60	71	64	88	30	26	12	2176	116	170	32	188	49	10	17	61
427	CD8+	T cells only	428	18	63	1560	59	51	59	35	50	54	35	17	50	16	56	42	41	70	74	53	75	27	27	13	47	71	140	89	194	67	9	17	57
428	CD8+	T cells only	429	17	53	1914	69	63	55	38	56	47	30	15	55	20	72	44	52	58	67	53	90	24	25	13	46	81	126	69	176	73	9	18	67
429	CD8+	T cells only	430	18	55	109	76	58	55	32	67	56	29	19	54	17	64	56	48	67	73	63	88	26	26	13	46	95	146	47	176	75	9	18	63
430	CD8+	T cells only	431	17	57	126	65	49	58	40	57	57	29	18	54	17	62	73	46	69	73	55	74	32	31	14	54	79	171	48	170	62	10	25	59
431	CD8+	T cells only	432	14	58	814	180	37	57	29	53	48	23	14	65	18	63	57	53	58	60	67	85	26	32	11	44	56	169	40	183	121	11	19	48
432	CD8+	T cells only	433	14	56	3394	51	52	54	32	60	67	25	17	49	15	59	57	50	60	58	95	111	30	30	10	49	59	129	80	175	53	10	17	47
433	CD8+	T cells only	434	20	77	5545	1111	65	63	34	55	61	27	21	53	21	64	67	127	66	67	48	90	34	38	15	79	66	667	131	169	585	17	138	57
434	CD8+	T cells only	435	17	55	2972	83	52	55	35	42	51	22	17	57	18	56	58	50	54	64	60	88	28	30	12	40	59	144	24	157	54	42	83	43
435	CD8+	T cells only	436	19	73	4523	847	59	51	36	56	60	25	17	175	19	54	62	51	52	69	1045	73	22	29	13	98	383	337	148	149	378	12	131	45
436	CD8+	T cells only	437	15	62	1525	47	54	55	36	58	88	25	17	57	20	54	46	41	65	69	54	70	22	31	12	41	63	176	59	157	45	9	20	74
437	CD8+	T cells only	438	18	47	98	67	62	51	40	54	53	26	17	60	18	61	58	41	61	66	66	86	19	28	13	44	60	109	22	153	56	9	15	44
438	CD8+	T cells only	439	17	74	72	36	47	54	32	48	47	27	19	41	18	47	52	40	59	70	48	77	21	30	11	39	60	126	21	160	40	8	15	50
439	CD8+	T cells only	440	16	57	128	56	65	58	33	57	54	25	16	60	17	60	62	47	52	62	42	82	22	31	13	38	61	99	26	144	51	8	15	50
440	CD8+	T cells only	441	20	58	183	55	57	54	36	53	60	26	19	53	17	67	74	44	60	66	73	91	21	28	13	42	66	125	21	158	64	8	17	41
441	CD8+	T cells only	442	20	49	323	48	54	59	32	57	77	26	19	67	19	69	45	49	64	63	56	83	22	31	13	42	67	145	36	160	52	9	18	51
442	CD8+	T cells only	443	17	69	565	79	65	58	31	41	63	23	22	51	20	52	56	48	54	65	62	98	23	31	12	38	60	127	23	160	57	7	16	44
443	CD8+	T cells only	444	21	74	2013	66	65	58	30	55	64	24	16	55	18	59	41	43	74	62	69	85	22	31	12	36	58	198	44	151	54	9	15	37
444	CD8+	T cells only	445	19	68	42	45	50	48	29	34	44	26	18	50	19	59	55	51	71	63	47	92	26	32	13	38	56	141	42	137	60	8	16	41
445	CD8+	T cells only	446	21	61	1550	61	52	63	30	72	56	28	14	59	21	65	44	44	61	60	45	88	25	33	14	38	58	119	27	139	63	9	16	43
446	CD8+	T cells only	447	17	50	552	69	41	55	31	39	75	25	17	59	19	57	50	47	58	56	61	85	23	29	13	35	56	103	26	126	53	8	21	41
447	CD8+	T cells only	448	16	78	1063	73	55	56	30	54	51	26	17	50	21	53	51	45	60	60	62	87	21	32	12	39	64	103	96	166	141	9	17	41
448	CD8+	T cells only	449	17	56	210	83	62	53	34	55	57	23	16	65	19	54	55	46	73	62	68	93	20	30	13	41	56	124	33	151	59	8	16	45
449	CD8+	T cells only	450	16	75	50	552	58	56	33	54	68	27	15	68	13	50	55	54	70	60	295	81	20	30	14	69	57	410	30	117	59	10	30	38
450	CD8+	T cells only	451	17	48	27	44	42	58	31	47	75	24	18	61	21	49	43	43	68	61	56	81	19	30	14	34	55	106	18	143	47	9	16	45
451	CD8+	T cells only	452	16	73	1891	69	57	51	33	63	72	22	18	43	19	68	71	53	62	54	49	90	18	30	13	35	35	116	25	155	77	9	16	36
452	CD8+	T cells only	453	18	63	215	62	60	61	30	57	62	21	19	49	17	69	70	58	60	50	62	92	21	34	13	37	44	116	26	165	148	6	16	36
453	CD8+	T cells only	454	16	66	440	53	52	74	35	56	62	22	15	78	18	61	78	61	63	50	67	80	18	30	12	33	40	95	19	118	64	7	15	36
454	CD8+	T cells only	455	17	60	22	77	66	68	31	54	61	23	15	70	18	72	67	50	60	48	64	91	19	26	13	29	50	88	18	116	72	9	15	30
455	CD8+	T cells only	456	18	77	543	77	67	55	29	76	59	19	16	56	20	64	80	56	68	45	77	92	19	27	14	30	59	101	25	124	59	8	16	30
456	CD8+	T cells only	457	19	66	28	77	62	63	30	61	71	20	19	54	18	61	71	64	72	46	58	83	17	24	14	41	42	99	22	125	67	9	17	31
457	CD8+	T cells only	458	17	67	26	70	71	73	31	60	70	23	19	57	16	60	72	53	77	44	72	88	18	26	14	38	37	98	25	146	81	8	16	44
458	CD8+	T cells only	459	18	78	25	79	67	74	30	49	75	23	18	68	19	71	76	57	73	46	78	88	17	26	13	36	37	108	61	146	61	9	23	39
459	CD8+	T cells only	460	17	65	45	69	66	72	32	75	81	158	16	56	20	59	83	53	127	39	68	151	18	27	13	66	87	116	29	225	63	9	19	44
460	CD8+	T cells only	461	17	62	249	75	68	66	27	59	99	26	19	60	19	64	75	57	55	41	82	117	17	30	14	74	40	94	20	209	63	7	18	64
461	CD8+	T cells only	462	17	53	27	61	63	69	29	69	80	29	16	46	17	56	70	48	52	55	70	101	16	27	13	46	50	108	15	189	74	9	15	46
462	CD8+	T cells only	463	18	71	60	68	68	66	30	61	74	25	18	83	17	67	56	54	84	43	54	92	16	33	14	37	45	83	21	122	63	7	22	50
463	CD8+	T cells only	464	18	64	51	66	59	79	30	55	75	21	20	88	17	67	65	60	66	43	73	88	15	31	14	35	39	72	26	134	67	7	17	49
464	CD8+	T cells only	465	18	80	1166	70	54	69	29	65	68	21	17	58	18	60	70	59	67	45	71	97	15	30	13	29	34	97	17	150	74	9	15	40
465	CD8+	T cells only	466	17	68	106	62	61	72	31	76	62	22	17	66	22	63	68	64	76	46	69	84	18	33	18	28	34	72	14	149	79	10	18	33
466	CD8+	T cells only	467	16	70	1395	66	82	74	28	63	55	19	15	63	26	71	58	56	60	44	81	89	18	26	15	29	30	80	18	138	76	11	15	23
467	CD8+	T cells only	468	21	66	38	76	60	62	29	66	62	21	15	67	19	63	51	55	64	44	61	95	16	27	15	34	38	88	48	136	67	9	15	30
468	CD8+	T cells only	469	17	75	420	72	79	62	27	69	65	23	18	70	21	69	54	58	58	46	63	86	15	27	15	33	39	89	23	135	60	10	15	26
469	CD8+	T cells only	470	16	57	80	100	67	66	27	69	62	22	17	66	20	77	177	53	65	45	67	89	16	26	13	35	44	117	21	160	63	8	27	27
470	CD8+	T cells only	471	18	87	1554	102	73	64	30	74	90	23	21	71	19	68	80	70	60	54	125	131	16	28	12	47	118	198	65	198	70	8	31	36
471	CD8+	T cells only	472	20	87	173	97	94	96	31	93	70	24	17	75	24	90	94	76	74	71	78	114	17	28	15	37	165	129	28	198	104	10	18	56
472	CD8+	T cells only	473	18	101	1144	83	89	96	35	109	63	25	16	100	23	75	104	84	90	60	100	114	18	32	14	38	88	130	38	218	101	10	20	40
473	CD8+	T cells only	474	20	90	1051	107	100	93	29	97	90	25	17	92	19	90	92	77	92	57	93	124	20	29	16	34	68	154	21	233	96	11	17	37
474	CD8+	T cells only	475	17	109	370	84	97	88	31	90	95	25	14	94	20	79	93	85	83	53	81	111	19	29	14	34	65	142	29	245	81	10	20	36
475	CD8+	T cells only	476	20	127	404	110	92	96	31	79	81	23	19	90	19	81	86	83	87	46	95	121	18	27	15	32	53	129	21	218	90	10	18	34
476	CD8+	T cells only	477	22	122	718	116	106	82	30	92	83	22	19	117	23	91	91	93	80	48	101	137	19	31	15	34	53	140	36	207	97	11	15	29
477	CD8+	T cells only	478	22	99	571	95	129	104	31	106	94	24	19	88	23	99	101	72	108	47	96	128	17	31	15	39	51	148	35	231	103	9	19	30
478	CD8+	T cells only	479	20	120	755	100	92	99	31	102	88	21	20	103	22	92	110	76	90	42	89	116	17	27	15	34	51	152	37	224	92	10	20	31
479	CD8+	T cells only	480	21	117	532	114	95	97	35	118	100	24	23	108	23	90	104	84	111	43	99	120	15	25	13	35	47	112	21	231	114	12	17	26
480	CD8+	T cells only	481	21	47	438	68	59	55	35	59	48	27	17	43	19	55	58	47	57	66	58	102	28	25	11	41	76	133	26	207	79	10	18	63
481	CD8+	T cells only	482	21	54	886	85	57	52	35	54	68	24	20	56	20	62	67	44	58	70	45	69	32	27	12	48	77	197	42	203	55	10	17	64
482	CD8+	T cells only	483	20	73	1922	56	52	54	33	63	57	27	16	52	19	65	45	50	77	69	63	106	29	24	11	51	93	141	85	181	68	8	16	68
483	CD8+	T cells only	484	21	61	576	63	40	47	28	49	65	33	16	66	20	55	54	38	55	71	74	92	30	27	12	54	95	174	32	204	69	9	14	73
484	CD8+	T cells only	485	21	50	1242	66	45	54	27	69	67	27	16	69	17	62	58	52	64	72	61	98	27	26	9	55	101	162	38	215	56	7	17	83
485	CD8+	T cells only	486	19	56	1214	66	62	64	40	49	59	26	16	41	18	59	60	41	56	71	50	79	26	26	12	49	94	116	36	193	66	8	16	70
486	CD8+	T cells only	487	18	63	224	51	55	57	35	45	52	26	14	59	18	47	55	36	58	69	52	91	25	25	11	43	105	100	24	155	41	8	14	70
487	CD8+	T cells only	488	22	70	1842	280	65	59	38	62	57	28	19	60	18	101	61	47	47	75	54	89	36	27	9	48	109	424	71	148	59	10	27	59
488	CD8+	T cells only	489	18	58	44	64	45	37	33	56	54	25	15	48	16	72	49	49	54	71	57	100	20	23	9	44	91	146	28	193	56	7	15	66
489	CD8+	T cells only	490	16	56	1187	56	52	49	35	52	65	28	16	41	18	70	57	47	48	69	66	105	27	27	13	39	77	121	21	180	36	8	13	61
490	CD8+	T cells only	491	15	62	1464	64	48	55	37	62	61	28	17	43	18	70	48	45	53	66	56	90	25	26	11	40	80	147	38	212	53	9	16	59
491	CD8+	T cells only	492	17	65	580	53	72	52	37	46	68	23	17	67	17	69	55	48	66	67	58	92	22	27	10	41	79	137	37	217	69	7	14	60
492	CD8+	T cells only	493	18	62	438	56	59	51	37	38	54	25	17	60	17	80	58	43	76	65	67	87	25	23	10	40	79	148	34	187	69	7	14	59
493	CD8+	T cells only	494	17	50	1290	61	68	53	32	52	49	28	17	50	19	77	44	41	68	62	43	81	23	27	10	47	78	135	22	190	61	7	18	58
494	CD8+	T cells only	495	17	67	643	169	52	50	34	61	60	24	17	63	15	70	60	43	52	62	100	70	22	25	10	50	110	152	119	213	165	6	22	53
495	CD8+	T cells only	496	17	59	65	55	57	50	30	58	57	28	17	68	14	72	48	45	63	61	70	88	31	23	13	58	69	167	19	162	57	6	15	53
496	CD8+	T cells only	497	17	63	2904	55	56	53	29	43	59	25	15	52	16	45	63	48	58	64	61	81	25	25	11	42	71	264	22	146	67	7	17	59
497	CD8+	T cells only	498	16	50	2929	78	56	49	32	44	46	26	17	64	23	49	74	38	48	64	56	80	22	23	11	43	66	183	51	185	81	9	17	60
498	CD8+	T cells only	499	17	64	3113	49	50	44	41	62	48	25	15	49	17	56	57	49	52	59	49	75	24	25	12	50	104	170	84	176	53	7	22	49
499	CD8+	T cells only	500	17	67	1028	507	57	65	34	45	49	26	15	59	19	61	60	38	66	65	67	88	21	26	12	84	240	545	145	166	393	12	18	56
500	CD8+	T cells only	501	19	60	3786	149	62	78	36	54	50	32	19	62	21	66	72	61	69	69	127	81	25	25	14	297	214	264	51	154	91	11	25	62
501	CD8+	T cells only	502	16	52	635	56	60	46	34	56	53	22	16	44	20	56	46	40	55	57	66	83	21	27	13	40	68	182	53	180	63	8	18	55
502	CD8+	T cells only	503	17	51	306	52	46	52	32	59	57	21	15	53	19	45	53	39	47	56	40	86	20	23	11	41	60	100	18	165	55	8	16	60
503	CD8+	T cells only	504	18	60	514	59	64	55	41	50	50	23	17	57	16	50	63	47	69	56	63	85	17	25	12	40	59	123	25	181	55	8	17	48
504	CD8+	T cells only	505	19	48	400	68	68	53	31	52	54	23	15	40	21	57	67	47	78	59	51	77	20	28	12	39	73	166	24	179	132	8	39	49
505	CD8+	T cells only	506	17	52	1557	66	58	55	31	51	56	23	16	59	19	53	63	45	64	65	45	79	17	24	13	37	74	146	24	178	55	9	18	49
506	CD8+	T cells only	507	19	49	215	462	66	43	33	63	69	24	16	53	20	51	55	41	54	55	622	94	18	24	12	37	58	114	33	187	89	9	17	50
507	CD8+	T cells only	508	17	49	447	65	58	44	34	54	63	23	14	76	18	55	49	45	54	59	65	81	19	29	12	37	57	106	28	148	70	8	18	46
508	CD8+	T cells only	509	16	68	2104	58	53	68	35	46	53	25	18	46	19	60	70	43	69	57	45	90	22	28	14	39	56	141	42	170	56	11	24	48
509	CD8+	T cells only	510	18	56	363	60	54	61	34	51	47	24	20	62	21	67	65	48	59	52	69	106	24	35	12	43	55	104	23	160	62	10	17	51
510	CD8+	T cells only	511	18	73	2285	72	67	50	31	61	65	24	19	51	22	59	59	46	58	54	51	95	23	30	14	37	53	164	29	151	80	10	19	54
511	CD8+	T cells only	512	17	69	266	57	65	52	35	56	62	26	17	53	21	57	56	41	52	52	58	82	22	34	14	42	55	92	37	139	75	10	18	50
512	CD8+	T cells only	513	17	69	228	60	65	59	33	65	44	25	18	49	18	52	61	48	57	58	46	71	21	33	14	40	61	123	20	150	60	9	19	50
513	CD8+	T cells only	514	18	61	244	58	55	57	36	53	62	26	19	56	20	55	51	50	52	54	55	84	21	30	14	42	52	121	18	132	70	12	19	51
514	CD8+	T cells only	515	22	55	274	479	68	66	36	57	53	24	18	60	21	59	64	49	66	56	249	64	23	29	14	42	55	204	26	164	83	12	49	54
515	CD8+	T cells only	516	19	60	380	60	43	47	33	48	55	27	20	48	17	53	57	41	62	60	53	77	22	22	14	40	61	116	19	153	52	9	21	50
516	CD8+	T cells only	517	20	67	319	50	58	53	33	53	52	27	19	39	19	51	77	46	59	54	44	73	22	27	15	36	56	116	27	142	44	9	21	47
517	CD8+	T cells only	518	19	58	2326	45	56	56	34	43	65	29	21	58	21	59	57	43	51	58	46	86	18	27	14	38	56	133	28	122	59	8	21	47
518	CD8+	T cells only	519	19	57	1614	65	49	55	34	56	73	25	19	48	17	55	62	48	63	55	60	78	19	32	12	32	53	111	20	160	70	8	30	46
519	CD8+	T cells only	520	24	54	167	803	59	61	28	64	47	27	24	73	20	60	65	54	55	58	138	75	20	38	16	140	521	573	72	158	463	12	105	39
520	CD8+	T cells only	521	23	74	1089	144	59	57	31	61	75	24	23	68	19	65	68	44	67	50	61	65	19	29	14	57	38	105	25	142	72	11	30	37
521	CD8+	T cells only	522	22	67	31	65	53	71	35	60	67	25	21	48	22	59	65	56	66	56	68	82	21	26	15	37	45	88	21	195	58	11	25	42
522	CD8+	T cells only	523	18	68	253	91	77	68	26	75	65	20	17	54	16	59	75	59	70	49	63	70	19	24	15	36	43	98	22	137	77	10	20	43
523	CD8+	T cells only	524	19	69	61	67	67	64	31	72	63	25	20	52	18	52	72	49	57	42	48	71	21	23	14	36	52	85	26	139	48	9	18	57
524	CD8+	T cells only	525	18	57	66	75	64	67	31	51	55	23	20	55	18	59	51	48	61	36	57	77	20	20	14	49	120	107	25	137	64	10	27	57
525	CD8+	T cells only	526	19	69	1017	65	80	57	28	55	56	25	18	70	17	53	51	41	42	40	74	86	21	23	14	43	64	93	22	137	76	9	18	48
526	CD8+	T cells only	527	21	69	730	59	58	52	31	73	60	23	20	65	20	46	64	50	60	47	66	70	19	25	15	48	56	94	29	161	65	11	20	54
527	CD8+	T cells only	528	18	63	194	73	72	63	29	69	64	23	17	63	22	60	52	58	60	39	55	97	15	23	12	45	61	82	37	156	64	9	16	48
528	CD8+	T cells only	529	16	81	102	58	60	57	27	77	54	22	19	66	22	66	68	47	56	41	62	87	17	24	13	43	61	104	29	128	58	9	17	46
529	CD8+	T cells only	530	16	55	228	66	66	65	28	58	56	20	17	57	17	57	54	47	53	36	68	72	16	23	11	37	55	89	25	133	61	7	18	47
530	CD8+	T cells only	531	18	70	37	75	70	60	27	74	68	20	18	70	17	64	57	58	65	38	63	82	23	25	11	34	40	78	16	158	59	6	16	42
531	CD8+	T cells only	532	16	58	457	72	68	68	30	71	57	21	21	53	14	67	72	42	69	39	63	84	19	28	11	36	44	81	21	143	63	7	14	40
532	CD8+	T cells only	533	21	77	45	91	74	69	35	86	72	24	19	70	21	72	60	69	77	47	83	93	19	25	12	35	35	123	24	162	70	9	18	30
533	CD8+	T cells only	534	22	77	160	87	79	74	34	80	60	23	22	70	20	72	74	60	72	48	68	91	18	25	13	36	36	103	28	155	80	10	18	28
534	CD8+	T cells only	535	23	76	324	85	87	73	33	78	90	25	23	67	19	73	78	65	75	48	87	100	18	28	13	33	31	109	21	170	92	10	16	30
535	CD8+	T cells only	536	20	58	107	89	79	81	32	90	70	21	20	90	19	77	66	67	81	43	90	95	17	27	15	31	32	131	19	164	83	12	16	26
536	CD8+	T cells only	537	21	105	1070	105	73	85	31	92	100	23	18	71	17	81	85	69	88	40	77	108	17	26	14	41	55	126	64	189	90	10	26	41
537	CD8+	T cells only	538	18	97	932	99	89	99	33	99	99	24	19	95	19	80	76	90	84	56	102	101	27	28	15	34	33	135	30	186	108	12	18	34
538	CD8+	T cells only	539	19	112	141	91	94	82	29	91	97	20	20	101	20	83	75	80	71	46	76	117	20	26	14	29	33	105	50	213	103	9	15	36
539	CD8+	T cells only	540	19	75	260	81	80	85	28	78	97	24	18	73	20	67	83	84	79	43	97	95	22	26	11	41	48	96	86	185	84	9	18	31
540	CD8+	T cells only	541	19	70	671	91	89	100	27	87	90	24	19	74	17	83	80	74	86	44	88	122	22	25	15	36	59	111	84	180	103	9	16	31
541	CD8+	T cells only	542	18	91	104	95	96	85	27	75	93	21	16	82	17	82	88	62	81	42	65	99	17	27	12	31	33	97	26	179	76	7	16	33
542	CD8+	T cells only	543	17	87	80	99	82	125	27	85	99	18	18	99	20	92	66	74	72	42	91	114	23	24	13	30	33	105	36	198	81	10	16	29
543	CD8+	T cells only	544	16	94	45	115	90	84	27	86	84	19	20	90	18	67	92	66	79	46	96	116	17	23	12	27	35	112	22	184	85	8	14	31
544	CD8+	T cells only	545	20	47	49	64	49	55	32	54	73	25	18	72	13	51	54	44	66	63	69	102	16	21	8	43	79	106	23	189	55	9	15	56
545	CD8+	T cells only	546	19	63	2121	70	54	46	30	61	58	26	17	50	14	57	60	48	56	62	65	88	18	15	8	44	79	139	25	189	62	9	18	54
546	CD8+	T cells only	547	20	58	72	75	55	56	28	54	59	26	16	58	17	57	61	52	68	72	64	97	25	26	12	51	110	177	30	190	83	10	17	76
547	CD8+	T cells only	548	21	62	54	64	59	67	28	41	53	28	18	58	16	61	51	49	72	73	52	101	26	27	13	54	112	132	32	184	64	10	18	76
548	CD8+	T cells only	549	19	51	378	64	51	66	33	54	72	30	18	60	16	62	73	40	75	78	69	96	21	24	14	54	112	120	30	205	49	7	19	80
549	CD8+	T cells only	550	23	66	171	75	69	66	28	53	58	35	21	42	20	68	49	44	73	76	67	108	21	25	13	47	105	132	26	192	59	9	20	80
550	CD8+	T cells only	551	20	50	111	60	53	66	31	62	63	29	21	57	18	62	60	47	59	77	57	95	23	27	11	47	114	157	35	234	62	9	18	77
551	CD8+	T cells only	552	21	58	1553	175	65	65	33	64	66	30	17	59	19	59	61	57	74	79	69	113	21	24	13	49	115	297	194	209	165	12	41	83
552	CD8+	T cells only	553	22	67	2297	75	51	59	32	57	64	36	20	63	15	66	62	46	61	83	51	115	24	27	14	55	111	139	39	189	56	8	22	82
553	CD8+	T cells only	554	19	53	222	72	55	60	32	55	56	30	22	62	15	54	51	41	67	82	68	98	22	28	12	45	114	157	35	221	54	8	20	76
554	CD8+	T cells only	555	18	69	492	63	59	60	36	50	67	34	20	49	20	61	60	51	57	70	71	118	32	30	13	53	92	118	32	215	68	10	21	75
555	CD8+	T cells only	556	22	98	5821	77	62	76	32	67	73	32	22	49	18	60	67	58	59	77	54	93	23	26	13	44	80	179	53	214	74	10	23	69
556	CD8+	T cells only	557	20	55	396	58	55	59	35	50	60	28	19	59	16	67	51	51	73	73	44	92	26	30	11	49	84	170	34	211	60	6	17	63
557	CD8+	T cells only	558	18	64	134	60	60	48	34	37	54	26	18	57	17	57	61	48	53	70	52	80	24	24	11	57	93	133	21	185	57	8	19	74
558	CD8+	T cells only	559	18	45	286	98	55	46	30	45	76	28	20	51	19	60	60	58	53	71	62	75	20	28	13	55	104	131	55	208	59	9	17	75
559	CD8+	T cells only	560	18	58	893	59	65	49	29	39	63	26	19	62	16	49	46	40	57	67	55	93	19	24	17	51	102	130	37	198	60	8	20	78
560	CD8+	T cells only	561	18	57	251	71	42	50	34	47	59	30	21	54	18	57	64	52	52	71	51	93	20	23	11	49	98	115	31	185	42	9	16	68
561	CD8+	T cells only	562	16	58	54	45	56	47	33	48	62	29	20	51	18	55	50	55	55	73	51	74	22	23	11	54	102	136	21	226	66	8	16	65
562	CD8+	T cells only	563	17	61	1061	61	59	50	36	44	62	25	19	46	17	44	48	48	60	71	75	67	24	25	12	62	100	190	26	167	80	8	14	69
563	CD8+	T cells only	564	19	64	1012	67	50	50	33	69	39	27	23	51	17	64	58	45	61	72	60	82	22	24	13	50	117	147	29	206	52	9	18	72
564	CD8+	T cells only	565	17	65	1265	66	44	66	34	48	76	25	17	62	16	60	66	48	60	70	58	103	22	26	14	48	110	177	24	221	68	9	17	74
565	CD8+	T cells only	566	18	52	1203	60	49	55	34	47	54	27	18	51	17	54	47	42	52	70	62	91	20	25	14	50	112	151	49	208	68	9	19	77
566	CD8+	T cells only	567	17	92	3998	56	46	50	32	62	51	26	23	60	20	58	64	46	68	69	65	93	20	27	12	50	122	216	78	228	65	10	19	66
567	CD8+	T cells only	568	17	71	807	72	61	61	29	52	71	28	16	59	18	68	49	41	46	68	60	96	22	26	12	44	88	139	26	230	53	7	18	59
568	CD8+	T cells only	569	18	73	3262	140	59	65	31	51	57	25	17	54	18	65	94	42	53	63	67	84	24	26	11	48	92	494	86	204	82	11	23	60
569	CD8+	T cells only	570	19	57	906	62	72	59	32	50	52	27	18	40	18	66	54	50	53	64	73	109	24	25	12	48	90	132	30	195	66	10	19	57
570	CD8+	T cells only	571	19	49	853	59	60	66	34	61	63	28	19	53	21	64	47	45	58	65	49	89	24	26	14	51	88	140	93	203	71	10	21	62
571	CD8+	T cells only	572	18	67	2733	67	62	60	31	59	63	26	21	47	20	59	50	45	56	65	44	91	26	28	13	43	92	150	38	183	58	12	23	60
572	CD8+	T cells only	573	18	42	361	68	82	65	31	53	47	26	19	54	25	56	59	41	63	64	47	67	22	29	14	43	95	152	25	158	61	11	19	59
573	CD8+	T cells only	574	18	43	70	58	58	58	31	51	62	25	20	51	19	65	53	44	69	67	52	75	22	28	16	45	102	156	26	170	58	11	20	53
574	CD8+	T cells only	575	18	57	76	67	52	52	30	58	60	25	16	52	20	70	58	51	64	65	45	79	21	29	13	47	96	158	37	157	52	11	18	63
575	CD8+	T cells only	576	22	58	1089	67	53	58	36	48	53	32	21	55	21	60	45	48	70	70	64	89	21	26	16	46	102	163	26	216	56	11	23	54
576	CD8+	T cells only	577	17	75	1927	60	57	55	32	52	51	25	21	64	20	58	53	39	79	64	46	101	21	28	13	41	84	228	37	174	64	9	20	49
577	CD8+	T cells only	578	21	61	32	76	62	72	37	61	62	24	21	52	19	65	58	53	68	45	60	89	17	35	12	41	87	81	21	166	68	7	18	48
578	CD8+	T cells only	579	23	48	31	71	59	60	32	72	81	26	23	62	18	49	81	49	64	50	65	106	17	32	13	43	98	97	21	206	62	10	18	54
579	CD8+	T cells only	580	22	59	1064	136	52	71	32	61	61	29	17	73	19	67	46	53	80	42	86	111	18	27	13	86	134	284	56	165	71	9	17	41
580	CD8+	T cells only	581	22	73	781	711	61	58	33	62	67	24	22	61	17	65	68	49	67	43	92	97	17	29	12	294	454	383	48	204	87	10	122	40
581	CD8+	T cells only	582	20	67	44	78	71	57	32	74	65	24	20	67	19	64	72	48	59	42	78	84	16	24	12	52	78	137	20	178	62	8	20	39
582	CD8+	T cells only	583	22	94	1196	100	107	70	30	73	77	22	19	75	21	74	71	60	57	48	95	98	17	29	13	193	123	151	55	195	88	9	17	34
583	CD8+	T cells only	584	21	80	827	128	122	73	28	93	81	23	19	81	18	76	97	62	77	47	84	117	17	28	14	215	290	148	21	179	87	9	41	36
584	CD8+	T cells only	585	21	100	181	87	81	75	31	99	62	22	20	83	17	79	95	61	80	44	72	106	16	30	13	133	52	108	21	181	80	9	16	34
585	CD8+	T cells only	586	21	90	1669	83	103	95	34	105	69	23	18	87	20	77	84	77	68	43	79	119	18	31	14	56	205	133	69	176	79	10	20	32
586	CD8+	T cells only	587	23	96	988	85	137	85	37	104	53	22	19	81	18	79	76	73	93	41	89	112	16	28	12	45	51	127	24	162	76	10	17	29
587	CD8+	T cells only	588	20	93	82	97	95	86	35	89	84	22	19	80	20	71	79	80	79	38	81	115	13	26	13	46	45	114	20	198	89	10	16	32
588	CD8+	T cells only	589	18	58	84	57	48	54	36	64	66	27	18	46	17	75	62	63	56	67	56	89	38	29	11	54	74	117	27	143	71	9	16	54
589	CD8+	T cells only	590	19	40	180	68	63	54	36	54	74	28	13	53	17	76	66	64	55	70	69	88	40	28	11	50	79	139	25	183	70	9	17	57
590	CD8+	T cells only	591	22	73	2332	89	66	54	33	52	70	29	19	60	19	52	59	61	58	71	55	76	39	29	10	52	83	167	136	172	75	11	19	58
591	CD8+	T cells only	592	23	71	2669	72	60	59	36	46	56	28	19	73	18	60	45	71	61	72	69	91	48	31	12	52	75	150	78	199	67	10	20	66
592	CD8+	T cells only	593	24	72	3430	47	57	58	39	53	54	32	19	52	20	64	66	67	68	78	67	104	44	35	13	54	81	169	32	187	82	12	20	67
593	CD8+	T cells only	594	22	65	309	74	69	62	33	69	70	31	23	60	21	58	54	66	61	78	60	90	32	29	11	56	75	144	25	198	56	8	16	69
594	CD8+	T cells only	595	26	77	4674	78	52	64	36	38	55	29	21	57	18	74	68	54	64	68	87	95	46	31	11	76	854	195	46	206	110	12	22	57
595	CD8+	T cells only	596	22	58	794	63	58	56	32	45	60	27	20	52	17	58	48	45	70	73	78	100	26	29	11	49	83	139	28	182	71	8	18	66
596	CD8+	T cells only	597	20	61	2777	71	56	48	36	64	63	27	19	62	20	67	58	51	50	72	93	94	33	27	13	62	116	143	45	186	76	9	21	65
597	CD8+	T cells only	598	21	64	992	70	71	56	33	48	63	28	22	55	20	60	57	63	63	69	72	83	24	32	14	48	108	128	27	200	73	11	18	66
598	CD8+	T cells only	599	29	69	3098	96	61	63	36	58	65	27	20	58	18	58	51	51	59	75	69	110	26	25	12	51	120	264	49	185	107	8	19	66
599	CD8+	T cells only	600	20	63	1225	77	75	67	29	55	65	29	19	58	16	58	58	47	72	79	58	99	27	25	12	53	118	249	34	179	71	7	16	72
600	CD8+	T cells only	601	19	57	125	55	45	64	32	54	53	28	20	54	18	67	51	49	52	74	67	97	27	28	14	47	93	110	23	182	61	8	16	63
601	CD8+	T cells only	602	23	74	2982	63	60	59	33	62	68	30	20	56	18	70	65	47	75	75	290	86	25	28	14	83	101	143	28	194	76	9	23	74
602	CD8+	T cells only	603	19	63	121	72	66	67	29	52	59	30	19	59	16	58	54	40	53	80	64	102	26	25	12	56	100	174	24	194	64	8	15	74
603	CD8+	T cells only	604	19	42	206	75	48	56	28	45	73	29	16	52	17	52	52	51	73	69	58	89	27	26	10	61	97	180	31	208	72	8	16	70
604	CD8+	T cells only	605	20	71	2903	51	66	60	34	52	51	27	14	60	16	59	63	55	46	69	60	86	22	28	12	52	73	175	42	136	61	7	22	57
605	CD8+	T cells only	606	17	53	1349	332	68	68	32	46	45	24	17	55	18	64	59	54	66	65	105	84	25	28	13	49	78	480	97	171	122	10	244	66
606	CD8+	T cells only	607	18	50	507	69	65	66	34	53	58	28	17	50	17	56	52	51	57	71	59	78	17	23	12	46	78	146	32	143	47	9	17	58
607	CD8+	T cells only	608	19	61	674	68	55	51	39	66	47	26	17	41	17	63	46	50	68	70	68	85	20	24	10	63	96	130	66	125	57	8	18	57
608	CD8+	T cells only	609	16	49	978	63	55	63	36	70	57	24	14	53	17	62	59	52	67	70	60	95	18	28	11	51	87	137	49	133	52	8	17	59
609	CD8+	T cells only	610	15	67	46	57	52	42	27	59	56	22	15	54	19	62	47	51	54	63	46	89	16	25	11	46	88	108	26	126	64	5	16	58
610	CD8+	T cells only	611	15	51	2089	90	61	58	30	52	59	23	14	53	18	55	48	46	62	62	50	89	19	23	14	54	118	194	107	129	67	9	20	59
611	CD8+	T cells only	612	19	73	2982	70	53	69	29	49	53	26	14	60	14	57	59	46	57	67	52	87	17	24	12	53	81	148	28	128	56	8	20	58
612	CD8+	T cells only	613	18	49	1337	58	58	54	35	50	52	27	21	62	19	56	57	48	54	70	59	93	20	28	13	46	90	167	40	134	57	11	18	62
613	CD8+	T cells only	614	17	57	76	71	56	57	31	53	47	32	17	58	18	65	48	44	55	69	68	94	22	28	13	39	88	147	22	169	54	9	18	52
614	CD8+	T cells only	615	19	57	4939	53	70	65	35	63	63	30	23	64	23	59	50	52	65	72	62	75	24	29	15	52	115	237	84	145	87	12	25	59
615	CD8+	T cells only	616	18	80	1198	59	79	63	30	52	54	26	17	50	20	58	50	48	63	60	54	91	22	27	14	43	79	149	53	167	54	9	17	56
616	CD8+	T cells only	617	19	68	1596	65	62	55	29	56	60	23	23	63	20	58	51	40	53	60	58	89	19	25	14	52	81	99	23	148	65	9	24	56
617	CD8+	T cells only	618	20	66	2362	59	67	64	33	48	61	30	18	56	20	58	54	52	63	63	63	85	20	28	13	52	91	174	31	160	60	10	22	58
618	CD8+	T cells only	619	20	58	55	56	68	61	36	54	52	27	20	47	21	63	49	46	62	61	60	91	36	31	15	67	223	88	30	169	56	10	21	60
619	CD8+	T cells only	620	20	58	556	41	65	63	37	40	57	28	18	52	18	65	56	47	62	65	55	82	22	29	14	46	80	99	22	158	71	10	24	55
620	CD8+	T cells only	621	21	68	1756	90	68	57	34	46	56	28	18	59	18	67	76	55	63	56	46	75	18	32	13	64	97	109	23	178	184	17	24	57
621	CD8+	T cells only	622	19	66	342	63	65	54	32	49	64	26	17	54	18	55	37	52	54	52	54	78	17	28	12	44	96	125	24	174	67	9	19	59
622	CD8+	T cells only	623	17	68	1805	44	65	63	34	56	66	26	15	60	19	50	49	51	54	51	56	85	15	27	13	40	77	105	30	156	49	8	19	47
623	CD8+	T cells only	624	18	57	1913	59	65	54	31	60	51	27	18	51	19	86	65	58	63	56	44	98	15	28	13	36	75	103	25	204	52	10	19	50
624	CD8+	T cells only	625	17	55	342	80	66	63	35	71	70	23	17	50	15	66	46	40	65	48	61	83	22	23	12	39	68	99	22	169	61	9	15	43
625	CD8+	T cells only	626	16	51	1263	72	64	59	32	56	46	26	14	56	17	63	64	48	69	50	61	81	21	23	11	42	71	111	21	166	41	8	17	43
626	CD8+	T cells only	627	16	51	464	56	49	59	33	55	61	21	15	45	15	86	61	54	61	55	61	87	56	23	13	39	71	121	62	166	52	8	14	43
627	CD8+	T cells only	628	20	55	185	68	52	52	32	57	36	24	17	50	22	57	66	47	49	50	59	76	19	27	16	38	68	86	30	132	55	10	18	51
628	CD8+	T cells only	629	19	40	630	67	63	58	31	59	84	26	18	56	18	64	71	52	59	51	56	101	18	24	14	38	60	91	17	208	58	10	18	46
629	CD8+	T cells only	630	20	72	320	77	62	50	33	78	64	21	16	61	18	59	58	44	70	46	52	76	17	26	13	37	63	96	30	186	62	9	17	42
630	CD8+	T cells only	631	19	51	279	66	48	69	32	60	66	21	18	68	20	63	70	69	65	43	76	82	15	27	11	39	60	119	27	194	72	8	18	44
631	CD8+	T cells only	632	18	78	1397	175	63	58	31	54	66	22	16	65	19	58	110	51	70	38	54	79	17	26	12	50	66	122	24	173	105	8	28	41
632	CD8+	T cells only	633	20	70	965	67	60	60	31	63	58	20	18	77	18	61	62	54	65	38	65	97	18	24	12	39	60	102	21	181	64	9	19	40
633	CD8+	T cells only	634	18	80	1878	85	81	78	35	80	75	20	19	70	19	72	69	53	58	45	83	93	15	28	13	42	50	112	40	157	86	9	19	39
634	CD8+	T cells only	635	18	71	764	83	93	81	28	86	72	20	18	76	22	67	57	61	75	42	99	97	21	27	13	63	53	165	47	162	135	9	17	35
635	CD8+	T cells only	636	19	71	467	99	95	71	27	68	79	22	16	81	20	73	86	57	80	40	81	118	19	25	14	61	49	124	28	163	104	6	17	39
636	CD8+	T cells only	637	16	80	565	78	83	67	30	80	89	19	23	59	19	80	89	58	69	41	71	98	17	29	12	133	87	138	70	179	101	10	18	34
637	CD8+	T cells only	638	17	95	51	84	84	76	32	76	74	21	16	64	17	68	61	73	73	42	96	83	16	21	11	136	88	120	26	202	104	7	15	32
638	CD8+	T cells only	639	18	91	1568	92	83	74	30	90	68	21	17	77	18	75	88	69	80	39	81	82	15	26	12	137	93	115	31	200	87	10	17	30
639	CD8+	T cells only	640	23	86	993	111	104	90	35	75	79	24	18	87	18	99	90	80	91	43	80	123	14	37	12	77	66	136	33	202	96	8	21	34
640	CD8+	T cells only	641	21	74	1378	81	66	79	32	83	61	21	22	67	20	74	74	61	73	41	75	112	17	37	13	51	73	104	36	186	95	9	19	29
641	CD8+	T cells only	642	19	69	824	85	82	84	34	87	163	22	23	78	19	65	67	68	81	43	85	112	15	23	9	50	78	119	47	237	70	7	18	36
642	CD8+	T cells only	643	22	77	1250	108	79	76	33	80	88	24	20	86	21	73	79	77	90	39	101	116	16	27	8	43	96	84	37	202	75	7	28	39
643	CD8+	T cells only	644	22	78	54	88	90	81	31	84	96	25	20	84	17	71	91	73	83	37	93	138	14	27	9	38	69	102	23	181	93	7	20	34
644	CD8+	T cells only	645	18	75	656	79	81	74	31	84	89	26	20	72	20	71	72	73	73	38	88	94	12	27	9	37	72	119	49	197	91	5	21	36
645	CD8+	T cells only	646	21	77	238	97	90	71	33	101	77	19	21	89	18	98	78	72	92	40	96	107	13	23	9	37	68	100	25	212	54	6	22	35
646	CD8+	T cells only	647	19	67	142	75	58	59	33	49	66	35	18	57	20	69	75	46	52	91	67	105	49	31	13	53	112	122	27	192	48	10	19	81
647	CD8+	T cells only	648	22	76	4864	67	64	58	43	67	55	30	22	55	22	63	51	60	52	86	68	99	72	43	13	55	81	123	36	171	67	11	21	65
648	CD8+	T cells only	649	20	64	4311	54	47	58	38	63	65	33	20	67	20	54	59	49	72	80	71	97	59	36	10	52	91	204	45	211	71	8	19	78
649	CD8+	T cells only	650	24	68	3509	75	57	62	39	56	56	31	20	62	21	81	51	50	65	84	65	109	63	35	12	52	84	184	114	187	47	10	19	74
650	CD8+	T cells only	651	23	51	293	75	64	56	42	51	57	28	20	57	21	64	64	44	63	86	55	87	62	36	14	49	83	145	70	202	78	11	23	69
651	CD8+	T cells only	652	19	50	762	75	62	65	40	55	66	25	16	45	21	77	60	51	71	83	54	115	57	35	13	48	98	142	91	193	62	11	17	70
652	CD8+	T cells only	653	18	56	1432	172	64	60	32	48	63	28	16	60	21	71	68	54	75	81	54	96	54	34	11	48	98	367	186	203	64	10	23	75
653	CD8+	T cells only	654	19	69	360	66	51	62	36	55	53	31	15	63	20	65	61	59	62	75	67	100	59	33	12	52	101	155	74	229	63	10	18	71
654	CD8+	T cells only	655	18	65	1749	76	57	59	39	66	63	28	18	59	21	67	61	49	62	79	55	112	43	29	21	54	105	186	45	198	66	11	18	74
655	CD8+	T cells only	656	17	65	444	76	74	60	40	58	67	23	18	53	30	65	63	68	74	76	69	118	43	33	14	49	86	178	26	178	65	12	18	69
656	CD8+	T cells only	657	19	56	417	62	59	59	39	54	48	26	17	73	22	63	72	57	69	71	55	84	42	32	12	46	81	157	60	175	58	9	19	68
657	CD8+	T cells only	658	21	80	2431	88	65	52	37	67	67	26	20	68	21	77	54	49	57	75	67	83	38	35	13	49	83	146	62	157	55	10	19	64
658	CD8+	T cells only	659	21	63	564	94	64	66	35	66	55	25	20	59	22	66	67	54	61	78	64	86	38	31	13	48	79	165	36	186	54	9	17	63
659	CD8+	T cells only	660	18	74	2263	57	55	62	33	65	54	29	17	55	21	67	55	54	58	73	60	86	34	30	13	49	81	181	29	185	64	10	21	65
660	CD8+	T cells only	661	20	62	219	81	82	59	33	59	58	28	17	58	22	64	69	54	61	72	54	104	36	28	13	47	78	137	33	151	63	10	33	64
661	CD8+	T cells only	662	17	62	300	86	73	60	33	56	58	26	18	54	19	75	67	54	67	70	76	90	38	30	15	46	77	195	83	195	66	9	18	61
662	CD8+	T cells only	663	17	74	3501	90	68	60	37	66	57	25	16	54	18	68	69	56	69	69	43	107	40	32	12	42	71	174	29	221	54	9	21	50
663	CD8+	T cells only	664	18	61	318	88	62	55	33	57	65	25	15	53	18	72	71	52	55	65	50	98	30	27	10	42	69	237	104	197	67	7	20	54
664	CD8+	T cells only	665	17	51	40	48	66	51	34	45	60	24	18	48	20	63	48	46	60	63	48	78	28	27	11	39	62	122	28	136	53	6	14	52
665	CD8+	T cells only	666	20	70	421	66	74	64	33	62	54	27	20	59	20	63	61	46	50	63	61	88	29	26	14	49	69	120	44	141	67	12	20	55
666	CD8+	T cells only	667	18	64	760	56	65	62	32	56	67	24	20	66	18	65	46	45	56	70	72	88	28	27	12	42	63	128	26	134	60	9	17	60
667	CD8+	T cells only	668	16	58	211	69	43	52	30	51	54	23	19	56	17	63	68	55	65	64	53	101	24	25	11	43	63	126	26	134	48	12	23	56
668	CD8+	T cells only	669	19	86	544	55	53	61	28	58	53	23	18	52	17	57	46	50	61	62	53	81	24	26	10	43	56	123	41	168	45	9	17	59
669	CD8+	T cells only	670	20	50	102	53	51	60	31	37	49	22	19	55	21	55	53	39	57	61	55	106	23	28	12	39	57	149	34	157	47	9	16	48
670	CD8+	T cells only	671	21	65	990	71	70	66	38	57	70	26	19	56	23	51	62	43	62	69	65	92	29	28	14	35	60	126	30	141	68	11	15	48
671	CD8+	T cells only	672	21	49	1341	59	53	64	36	63	66	26	19	58	20	65	49	48	63	66	51	105	27	30	13	36	57	195	58	149	59	10	18	49
672	CD8+	T cells only	673	17	51	93	67	57	54	29	60	39	22	18	55	16	62	42	54	65	50	59	70	27	27	12	36	49	119	20	146	63	8	15	46
673	CD8+	T cells only	674	18	62	1237	164	61	54	32	51	54	22	18	50	15	63	77	53	67	54	69	85	33	25	12	35	52	135	40	144	106	8	16	49
674	CD8+	T cells only	675	17	65	159	81	49	56	33	59	61	18	16	55	18	57	60	46	43	47	102	77	19	23	10	36	50	130	55	126	54	9	15	47
675	CD8+	T cells only	676	16	49	2557	54	61	65	34	64	75	21	16	53	17	66	57	37	70	49	60	75	24	23	11	41	54	121	26	129	44	8	20	50
676	CD8+	T cells only	677	18	63	2449	60	52	60	35	50	56	20	17	49	18	54	62	52	58	48	55	72	20	24	13	37	52	113	21	121	57	8	18	49
677	CD8+	T cells only	678	15	49	26	77	48	56	36	49	67	20	20	41	16	56	64	40	58	52	58	84	28	27	13	39	58	81	16	146	46	7	14	51
678	CD8+	T cells only	679	20	52	1379	78	61	62	37	51	55	24	19	59	19	56	46	39	69	58	63	81	26	27	13	42	69	115	21	160	54	9	15	53
679	CD8+	T cells only	680	19	59	453	58	52	67	38	56	55	28	17	63	19	63	56	40	61	58	56	73	20	25	13	39	66	96	23	153	68	11	16	48
680	CD8+	T cells only	681	17	58	562	65	63	61	30	53	66	29	18	44	19	58	61	46	80	53	58	83	19	27	14	42	63	97	17	156	52	9	15	52
681	CD8+	T cells only	682	16	45	315	64	58	63	27	66	63	20	16	49	16	49	51	46	59	39	62	84	18	23	14	39	47	117	18	162	54	8	15	50
682	CD8+	T cells only	683	17	53	352	446	65	53	30	47	54	20	15	53	16	58	61	43	56	45	58	73	17	22	11	195	642	1037	74	170	138	7	25	51
683	CD8+	T cells only	684	18	69	1229	54	50	52	28	44	64	22	17	46	14	65	47	49	64	45	58	63	18	33	10	42	54	79	24	143	58	10	14	49
684	CD8+	T cells only	685	20	57	573	280	58	47	31	51	54	23	18	65	18	55	60	53	63	45	61	60	18	23	12	52	151	139	49	142	76	9	20	43
685	CD8+	T cells only	686	19	58	45	63	56	54	30	69	60	21	15	75	18	64	59	50	72	45	80	90	17	22	12	37	50	95	17	155	70	8	15	39
686	CD8+	T cells only	687	19	65	84	66	70	64	30	70	75	18	15	66	17	68	69	51	70	39	69	87	14	24	11	36	36	88	18	119	68	8	16	38
687	CD8+	T cells only	688	22	88	1046	97	86	74	32	96	70	21	20	82	20	83	84	57	71	49	78	90	18	25	13	38	35	102	37	154	79	9	24	36
688	CD8+	T cells only	689	25	69	425	92	71	61	30	82	74	21	18	70	19	86	73	66	64	42	83	79	18	25	12	38	34	99	25	162	58	9	20	34
689	CD8+	T cells only	690	20	69	384	72	88	74	29	75	91	22	18	85	17	88	86	90	87	40	73	93	28	26	12	35	34	133	43	152	92	11	17	32
690	CD8+	T cells only	691	23	80	46	90	82	76	29	83	83	18	19	76	19	95	86	68	83	38	70	102	22	26	13	44	30	97	21	174	77	9	16	31
691	CD8+	T cells only	692	21	85	50	82	75	82	33	105	77	20	18	75	21	80	91	76	74	39	89	93	20	31	15	46	30	115	21	158	97	10	17	32
692	CD8+	T cells only	693	23	83	560	88	84	88	32	91	78	21	19	76	21	84	92	61	65	38	101	109	19	33	15	49	30	128	28	171	89	11	19	31
693	CD8+	T cells only	694	24	81	334	92	99	97	31	93	76	20	21	88	20	84	87	104	89	39	93	97	17	31	18	48	31	125	54	152	91	13	17	34
694	CD8+	T cells only	695	23	91	240	89	86	96	32	94	89	20	19	83	20	91	92	75	81	41	87	102	17	32	16	48	28	110	22	164	92	12	18	32
695	CD8+	T cells only	696	24	101	37	101	96	96	29	78	75	20	16	67	20	91	91	78	62	36	89	98	16	32	15	44	28	106	23	170	112	11	17	33
696	CD8+	T cells only	697	22	102	908	140	92	81	29	73	81	21	16	71	20	89	80	92	86	41	116	99	16	42	14	1126	326	96	26	140	177	11	21	33
697	CD8+	T cells only	698	21	76	381	75	99	88	29	75	102	18	18	67	20	72	78	94	80	42	93	104	15	29	13	39	29	111	22	139	98	9	16	32
698	CD8+	T cells only	699	21	88	155	161	96	89	35	91	92	20	19	81	18	93	68	68	80	39	106	109	18	30	14	486	259	112	25	163	101	9	19	33
699	CD8+	T cells only	700	20	84	610	112	90	97	33	79	78	19	17	84	20	101	97	74	75	36	81	116	16	28	15	45	33	93	21	155	83	12	57	31
700	CD8+	T cells only	701	21	86	971	85	87	81	28	75	82	24	20	91	18	88	101	74	97	41	89	105	16	27	14	44	30	112	24	152	75	9	20	30
701	CD8+	T cells only	702	22	74	754	91	78	88	34	76	83	23	17	90	17	96	90	66	76	38	100	129	15	23	14	45	42	87	25	169	81	11	21	34
702	CD8+	T cells only	703	23	85	427	109	95	91	29	80	140	20	22	82	19	90	79	85	81	47	77	112	18	25	13	53	32	117	20	178	105	10	25	36
703	CD8+	T cells only	704	16	66	42	72	56	51	30	49	63	32	19	43	16	66	69	49	52	86	50	106	47	31	10	44	121	170	24	156	90	11	17	75
704	CD8+	T cells only	705	24	73	3351	73	73	53	34	41	64	32	21	61	20	73	60	60	65	94	50	120	54	33	11	49	93	160	26	145	60	8	16	67
705	CD8+	T cells only	706	19	81	3322	60	66	55	35	62	59	29	19	55	17	58	54	49	55	81	43	116	50	33	11	65	89	147	25	156	72	8	34	67
706	CD8+	T cells only	707	22	56	38	64	57	62	37	50	62	26	17	69	17	67	65	57	51	81	56	93	42	29	12	52	83	131	32	147	58	8	17	77
707	CD8+	T cells only	708	20	48	2577	65	67	56	37	68	58	27	18	56	18	64	53	48	76	84	63	90	41	29	11	50	82	171	28	160	64	9	17	79
708	CD8+	T cells only	709	19	56	236	129	69	53	35	60	79	34	19	65	21	61	65	62	79	84	60	119	35	30	13	58	111	181	21	168	62	14	18	70
709	CD8+	T cells only	710	19	61	1388	72	76	61	32	47	57	34	16	56	18	67	63	58	66	80	50	84	40	28	12	70	251	171	36	151	65	8	23	84
710	CD8+	T cells only	711	18	58	2820	57	54	50	38	69	47	29	16	50	21	55	55	53	66	78	49	85	39	29	14	56	101	153	21	116	67	9	16	78
711	CD8+	T cells only	712	20	71	3913	129	60	47	33	67	55	28	18	54	21	55	66	44	66	78	75	96	33	31	12	49	99	289	144	161	99	13	21	78
712	CD8+	T cells only	713	20	52	47	70	54	64	32	54	54	28	17	50	21	57	51	49	51	74	43	92	34	31	12	51	98	123	24	155	50	7	16	74
713	CD8+	T cells only	714	20	54	439	56	54	65	32	48	61	28	16	49	18	68	55	57	51	76	56	85	35	27	14	44	107	115	17	163	62	9	16	74
714	CD8+	T cells only	715	20	55	31	59	67	56	33	61	51	28	18	75	18	62	57	42	55	71	50	92	41	28	11	52	98	134	20	137	65	7	18	72
715	CD8+	T cells only	716	17	52	665	95	66	57	33	61	68	26	16	59	25	67	62	58	61	71	70	92	37	28	12	47	84	135	37	142	62	6	16	65
716	CD8+	T cells only	717	17	75	2471	67	57	56	33	64	62	25	16	54	16	75	60	72	64	71	77	94	33	31	11	45	75	134	21	139	72	11	15	60
717	CD8+	T cells only	718	20	53	329	67	67	59	36	52	65	27	16	71	17	58	51	51	63	70	73	72	37	30	11	43	79	161	49	146	61	6	14	58
718	CD8+	T cells only	719	19	50	253	72	49	56	32	54	71	25	16	61	17	61	55	62	68	69	56	86	25	29	10	44	85	116	24	138	56	10	17	61
719	CD8+	T cells only	720	16	46	125	63	60	55	28	64	64	23	15	56	19	56	50	59	56	70	67	91	33	27	11	37	87	100	19	144	51	9	13	66
720	CD8+	T cells only	721	18	67	1049	63	46	50	36	61	63	27	17	63	21	59	58	50	61	75	59	92	30	28	12	42	82	134	33	132	77	8	15	59
721	CD8+	T cells only	722	19	57	179	62	51	59	31	55	65	28	18	43	18	52	40	54	67	74	63	87	24	31	12	42	74	137	22	143	55	7	15	51
722	CD8+	T cells only	723	17	68	1948	73	47	61	33	56	66	25	15	53	15	71	51	57	58	74	56	85	23	25	10	96	63	167	55	152	69	8	14	50
723	CD8+	T cells only	724	13	53	24	59	57	56	35	59	49	22	16	56	14	58	53	49	50	66	46	87	27	28	9	40	66	184	48	155	56	8	15	53
724	CD8+	T cells only	725	17	49	322	53	61	55	37	37	69	22	15	59	17	57	55	49	44	58	46	85	28	24	10	33	52	106	16	134	55	7	16	50
725	CD8+	T cells only	726	18	57	618	66	38	57	31	53	47	21	16	49	17	63	47	45	52	62	58	74	21	27	9	45	97	133	35	146	53	9	15	48
726	CD8+	T cells only	727	14	61	1118	54	40	58	34	46	46	21	16	59	15	64	63	52	58	64	55	69	18	26	9	37	56	173	27	134	66	9	12	46
727	CD8+	T cells only	728	18	53	1130	57	36	54	34	51	63	24	17	55	19	64	60	38	62	68	67	78	28	27	14	36	53	159	51	155	65	11	17	57
728	CD8+	T cells only	729	17	57	1435	79	63	63	37	55	65	24	18	50	17	52	64	55	54	68	58	69	28	29	10	38	68	105	38	155	62	9	19	57
729	CD8+	T cells only	730	20	51	670	68	68	56	40	49	61	25	19	40	20	61	67	50	56	78	54	81	29	27	13	44	77	144	21	150	61	9	18	59
730	CD8+	T cells only	731	21	46	28	56	62	60	42	53	53	27	17	55	21	59	50	50	58	81	77	99	24	31	15	62	97	141	21	175	70	11	17	55
731	CD8+	T cells only	732	20	66	1277	69	50	50	42	66	54	29	17	48	22	56	56	52	64	75	57	97	27	28	14	48	85	145	21	159	59	10	17	52
732	CD8+	T cells only	733	21	57	26	68	75	63	45	47	57	26	18	59	22	57	63	57	75	73	50	87	24	27	15	41	78	116	20	168	57	12	16	51
733	CD8+	T cells only	734	21	55	118	71	70	49	48	59	61	27	18	54	21	60	51	50	65	70	38	96	26	28	13	38	76	105	15	159	57	11	16	49
734	CD8+	T cells only	735	20	52	52	70	57	53	38	54	45	22	15	56	17	54	61	43	56	68	71	81	25	27	11	39	84	186	41	171	64	10	21	47
735	CD8+	T cells only	736	17	50	44	66	57	53	29	49	54	20	17	76	13	60	42	47	59	62	61	107	19	25	10	32	69	103	17	135	62	8	15	43
736	CD8+	T cells only	737	15	53	226	80	61	53	27	70	57	23	15	65	17	52	70	62	64	63	47	85	18	25	12	37	68	120	76	148	47	10	15	44
737	CD8+	T cells only	738	15	68	1029	65	41	59	33	47	58	22	17	49	18	60	68	50	57	68	54	83	19	27	13	48	81	207	28	139	54	9	15	43
738	CD8+	T cells only	739	17	47	753	71	56	53	32	73	71	23	19	45	19	62	56	45	59	67	54	96	18	27	12	36	77	123	15	146	57	9	18	35
739	CD8+	T cells only	740	17	44	146	79	64	62	27	54	61	20	15	60	18	55	64	48	75	51	43	89	17	25	12	35	60	172	17	188	48	10	14	34
740	CD8+	T cells only	741	17	63	222	65	61	70	30	66	53	19	18	56	21	67	61	59	66	54	68	81	18	29	13	45	55	111	21	140	53	11	18	32
741	CD8+	T cells only	742	18	59	1575	72	66	70	33	47	61	20	16	55	21	62	57	50	62	51	57	67	20	27	14	29	52	89	18	155	56	12	16	36
742	CD8+	T cells only	743	20	75	1190	64	64	75	32	59	81	23	19	69	21	75	70	60	72	54	71	100	18	27	14	39	75	93	18	141	66	9	19	34
743	CD8+	T cells only	744	18	83	221	247	64	63	34	69	74	23	17	72	20	74	68	62	80	54	64	101	16	29	12	72	503	225	45	195	106	8	43	34
744	CD8+	T cells only	745	21	72	1840	77	71	63	30	73	82	21	16	70	19	61	67	52	80	52	63	108	16	27	11	32	69	142	20	174	88	7	22	29
745	CD8+	T cells only	746	17	77	29	68	75	75	29	77	65	21	16	73	17	72	78	69	86	42	89	107	19	26	11	34	44	92	15	165	80	8	16	29
746	CD8+	T cells only	747	18	75	122	66	86	71	31	75	71	20	19	89	18	68	79	65	83	40	80	94	17	26	13	38	42	124	16	160	94	7	16	28
747	CD8+	T cells only	748	21	68	68	148	73	98	30	86	77	20	19	85	17	60	69	70	64	42	73	100	18	25	17	115	426	123	20	177	122	10	26	29
748	CD8+	T cells only	749	19	68	779	120	80	71	30	80	69	20	21	78	18	75	58	67	79	43	81	107	19	27	13	116	231	104	25	176	101	10	25	31
749	CD8+	T cells only	750	21	61	640	79	77	72	32	78	106	25	20	62	20	78	80	61	83	41	74	101	19	31	13	60	56	108	19	175	66	9	17	32
750	CD8+	T cells only	751	21	87	609	90	80	83	34	78	104	24	19	70	22	79	88	79	88	44	82	110	17	31	14	53	48	116	18	189	74	9	16	31
751	CD8+	T cells only	752	23	94	38	146	82	83	33	92	74	27	21	77	21	84	82	68	87	45	87	118	18	29	14	53	46	189	57	197	107	10	19	31
752	CD8+	T cells only	753	22	90	789	94	103	89	34	84	82	25	20	96	19	97	76	81	84	40	99	96	17	29	14	50	38	115	27	168	92	12	20	29
753	CD8+	T cells only	754	19	100	38	73	91	82	36	87	74	22	21	69	22	95	67	69	90	36	82	111	23	31	15	48	36	90	20	175	70	7	20	30
754	CD8+	T cells only	755	23	89	28	75	102	87	33	91	77	27	24	71	21	78	82	73	69	42	97	101	17	34	16	49	37	91	19	169	101	11	20	31
755	CD8+	T cells only	756	21	107	141	103	96	78	31	74	87	23	21	89	19	90	83	70	83	35	94	101	19	39	15	47	34	105	20	179	105	10	17	33
756	CD8+	T cells only	757	23	58	39	67	52	76	36	45	74	35	21	57	16	66	58	48	75	81	68	106	39	34	13	56	109	153	26	202	66	11	17	77
757	CD8+	T cells only	758	22	70	3424	98	57	56	35	66	70	38	17	50	19	67	71	49	79	86	53	108	39	31	14	59	107	172	24	230	90	11	234	84
758	CD8+	T cells only	759	21	65	1372	60	61	60	34	55	64	37	20	56	19	65	63	50	61	84	60	100	36	34	13	50	100	214	48	188	54	11	19	87
759	CD8+	T cells only	760	22	58	34	64	59	69	32	66	77	37	21	72	18	61	66	55	73	81	63	101	38	34	14	55	109	152	28	223	61	11	20	89
760	CD8+	T cells only	761	19	54	1246	75	55	65	33	47	60	32	17	67	16	75	66	50	81	79	58	94	36	33	13	54	138	172	55	139	102	14	32	83
761	CD8+	T cells only	762	17	56	1977	119	57	68	30	59	60	31	16	57	18	61	52	48	57	74	56	87	39	32	13	48	121	222	29	148	67	12	17	81
762	CD8+	T cells only	763	18	57	226	106	74	58	31	38	63	31	14	58	19	66	89	60	56	72	125	92	37	33	12	1280	510	256	45	144	149	9	32	83
763	CD8+	T cells only	764	18	51	2029	70	67	58	31	57	61	30	16	50	18	52	51	53	54	72	72	93	37	34	10	67	150	308	100	158	113	11	19	83
764	CD8+	T cells only	765	18	58	62	54	70	35	29	48	59	27	14	59	17	55	60	50	52	64	51	102	44	28	5	52	117	127	18	159	56	9	14	80
765	CD8+	T cells only	766	17	52	276	68	56	60	32	57	60	29	15	47	18	59	47	47	63	68	37	95	53	33	8	54	114	155	50	142	68	9	14	80
766	CD8+	T cells only	767	17	48	463	55	48	49	32	43	77	27	14	53	17	58	55	42	49	69	58	97	44	30	8	52	111	171	53	163	64	8	15	80
767	CD8+	T cells only	768	17	47	422	72	66	39	30	53	61	28	16	67	17	63	47	51	50	62	55	108	53	31	7	45	91	152	23	146	55	6	14	59
768	CD8+	T cells only	769	18	51	32	52	58	53	35	38	51	23	13	47	16	68	52	37	59	62	61	100	53	27	9	44	78	122	21	147	59	6	16	68
769	CD8+	T cells only	770	15	64	1394	68	64	58	33	60	67	25	14	61	16	53	55	47	46	60	52	87	30	31	10	48	89	131	24	128	58	6	13	58
770	CD8+	T cells only	771	16	58	33	50	57	52	33	55	65	26	17	48	14	51	52	48	53	65	57	87	40	28	10	47	88	123	28	130	62	8	15	59
771	CD8+	T cells only	772	17	54	1918	60	48	46	40	49	55	24	13	54	16	58	60	58	46	56	55	86	26	25	10	46	98	102	20	168	46	9	16	78
772	CD8+	T cells only	773	14	37	30	51	58	54	35	51	57	24	13	53	16	56	44	40	74	57	62	91	25	29	8	59	109	116	61	144	56	9	13	60
773	CD8+	T cells only	774	15	72	1226	96	57	52	32	50	64	25	14	52	15	62	51	56	56	58	53	79	23	28	9	90	312	149	22	141	77	9	39	62
774	CD8+	T cells only	775	16	56	1310	78	47	52	29	51	60	24	16	41	13	55	90	54	49	57	69	79	23	27	8	42	92	260	66	168	76	10	23	58
775	CD8+	T cells only	776	14	51	73	63	53	43	33	55	47	22	14	59	17	63	57	50	62	53	52	87	27	25	10	38	87	117	69	152	57	6	14	49
776	CD8+	T cells only	777	16	42	183	59	59	57	30	54	52	24	14	55	15	58	39	44	59	50	60	95	22	24	9	38	87	276	76	174	57	6	11	48
777	CD8+	T cells only	778	15	61	37	57	57	58	32	52	52	20	14	61	14	61	50	50	57	53	70	68	24	23	8	37	73	120	22	146	54	8	12	48
778	CD8+	T cells only	779	17	60	2325	80	68	53	32	53	44	23	15	44	15	66	48	38	80	51	75	95	23	24	7	38	75	112	35	163	59	9	15	51
779	CD8+	T cells only	780	14	65	1566	44	58	49	29	59	66	23	14	46	16	61	49	608	72	52	60	91	18	22	9	37	67	114	16	132	61	59	13	44
780	CD8+	T cells only	781	14	59	3023	56	51	49	34	60	58	21	13	49	15	55	54	41	60	50	54	64	22	26	9	34	57	164	62	131	47	8	16	47
781	CD8+	T cells only	782	14	48	451	61	48	52	30	54	61	21	11	53	15	61	52	44	55	49	61	94	20	23	8	34	60	102	14	124	57	5	12	43
782	CD8+	T cells only	783	15	69	4140	62	55	57	29	52	58	24	15	46	20	56	61	44	47	57	257	71	22	27	9	80	468	166	32	156	130	6	136	54
783	CD8+	T cells only	784	16	56	567	59	58	49	30	51	43	20	15	44	21	61	48	39	55	52	46	86	22	25	10	41	58	142	22	149	66	8	16	46
784	CD8+	T cells only	785	20	53	2911	65	63	60	29	67	52	24	17	68	20	71	42	47	40	57	58	76	23	28	12	52	145	187	89	148	59	11	17	54
785	CD8+	T cells only	786	19	59	507	76	54	52	30	53	62	25	20	53	20	60	48	51	67	61	50	95	22	26	11	40	63	184	80	176	70	11	17	52
786	CD8+	T cells only	787	20	56	1817	64	59	60	32	57	64	26	20	46	21	64	49	48	76	61	44	97	24	28	13	50	86	145	42	165	73	10	18	50
787	CD8+	T cells only	788	20	57	59	64	52	54	32	52	68	25	19	68	20	59	59	51	57	59	63	98	23	29	12	34	59	132	21	160	67	8	16	48
788	CD8+	T cells only	789	22	64	1078	68	50	54	31	51	67	23	17	49	19	65	56	53	57	56	82	88	21	27	13	42	59	132	79	160	41	10	17	46
789	CD8+	T cells only	790	23	61	1468	56	55	48	32	46	51	27	21	57	23	60	62	49	62	84	43	93	26	29	15	39	53	166	24	186	53	12	19	45
790	CD8+	T cells only	791	17	65	2240	61	69	56	30	48	54	24	17	48	20	59	53	57	60	53	58	85	22	27	15	38	50	103	18	153	53	9	19	42
791	CD8+	T cells only	792	17	56	796	70	50	56	35	54	52	23	19	53	21	69	56	56	64	54	56	75	23	28	13	36	47	104	19	181	67	12	22	40
792	CD8+	T cells only	793	17	50	554	69	56	62	36	55	86	26	19	59	21	60	65	46	62	59	50	66	22	29	15	38	50	124	54	147	63	12	18	38
793	CD8+	T cells only	794	19	69	728	73	67	52	33	51	59	26	18	62	19	59	54	54	63	52	61	75	19	27	13	41	48	94	62	169	60	14	18	41
794	CD8+	T cells only	795	21	61	107	80	68	52	28	52	67	24	18	50	19	54	51	45	69	60	62	72	20	29	13	39	45	160	45	196	60	12	16	41
795	CD8+	T cells only	796	21	80	1030	170	43	68	34	41	58	26	20	63	21	57	63	54	73	60	60	81	20	30	15	37	46	431	77	192	74	10	21	39
796	CD8+	T cells only	797	22	65	360	65	63	51	33	65	62	25	21	71	21	60	52	56	58	53	63	76	19	30	13	34	37	168	66	192	82	11	18	37
797	CD8+	T cells only	798	19	60	26	69	66	66	27	55	62	21	20	78	19	60	51	54	50	53	68	86	18	30	15	33	45	108	23	170	61	12	14	28
798	CD8+	T cells only	799	20	55	240	65	63	67	29	50	60	21	18	50	20	47	56	61	60	53	61	91	17	26	14	40	130	222	19	156	69	11	22	34
799	CD8+	T cells only	800	20	65	218	76	56	52	32	57	65	22	18	59	19	51	53	60	54	48	51	92	20	26	15	36	38	101	23	136	64	13	16	34
800	CD8+	T cells only	801	21	57	100	60	67	57	26	65	65	20	18	60	21	50	55	61	49	42	54	84	17	23	13	34	38	92	18	127	58	13	18	32
801	CD8+	T cells only	802	20	62	935	64	57	66	31	58	56	23	18	52	22	59	70	77	58	48	67	86	19	28	14	35	45	111	27	168	54	11	18	33
802	CD8+	T cells only	803	19	74	1119	71	54	60	31	56	57	25	17	59	17	62	65	52	69	42	74	75	16	27	15	39	48	132	40	157	55	9	15	35
803	CD8+	T cells only	804	22	70	851	71	70	56	30	64	67	23	17	68	19	62	71	52	64	44	59	75	17	25	14	36	40	91	25	156	72	9	17	34
804	CD8+	T cells only	805	21	61	55	58	57	62	26	66	75	25	20	57	18	61	64	54	66	46	67	88	17	26	14	33	44	98	25	175	65	8	17	30
805	CD8+	T cells only	806	20	63	190	78	69	63	28	55	56	23	17	66	19	61	74	55	64	50	73	93	16	27	13	30	31	120	70	171	58	12	16	31
806	CD8+	T cells only	807	23	60	352	71	72	56	32	64	74	24	17	70	21	72	61	58	57	49	58	99	17	28	14	32	36	116	23	165	83	10	19	34
807	CD8+	T cells only	808	19	59	361	71	61	74	30	78	63	22	17	63	18	67	73	47	67	61	69	108	19	23	14	29	36	155	24	181	56	10	19	32
808	CD8+	T cells only	809	19	67	40	66	67	67	26	79	66	25	18	62	17	66	67	65	70	42	81	79	15	26	13	34	36	84	29	181	73	11	18	34
809	CD8+	T cells only	810	23	74	882	102	62	81	27	77	68	21	18	62	17	69	77	55	54	45	80	83	17	26	12	32	37	123	27	148	93	10	17	30
810	CD8+	T cells only	811	19	78	1216	81	58	71	29	63	66	23	18	72	19	66	77	57	64	46	80	87	15	27	13	38	33	89	28	147	57	10	16	32
811	CD8+	T cells only	812	20	72	522	86	71	61	27	72	62	22	17	67	17	65	79	59	68	44	67	79	17	23	14	33	34	100	27	168	61	13	20	28
812	CD8+	T cells only	813	20	65	98	76	80	59	27	75	60	21	16	72	18	66	69	70	54	45	71	87	15	25	13	34	31	125	26	169	61	11	14	29
813	CD8+	T cells only	814	18	74	860	82	74	71	27	73	80	21	16	65	17	77	66	67	55	39	63	93	18	29	13	32	29	92	24	134	70	10	17	29
814	CD8+	T cells only	815	19	75	827	64	62	69	31	77	57	23	19	83	17	68	70	61	74	41	61	88	18	29	13	44	115	111	51	157	94	10	25	28
815	CD8+	T cells only	816	20	69	384	84	92	75	29	69	72	21	19	75	21	80	70	62	66	42	59	101	17	30	14	37	46	103	44	165	75	8	20	30
816	CD8+	T cells only	817	21	80	62	74	79	68	29	87	72	26	17	69	18	68	79	53	89	41	76	112	19	37	14	33	30	89	18	144	91	9	16	31
817	CD8+	T cells only	818	22	69	36	73	69	68	34	86	62	26	20	77	22	76	74	59	65	48	80	105	17	30	15	39	35	91	22	155	77	9	18	33
818	CD8+	T cells only	819	25	67	462	78	77	77	30	72	81	23	20	81	18	73	67	60	72	46	73	83	19	31	13	41	34	84	23	141	68	8	17	30
819	CD8+	T cells only	820	26	67	65	89	95	100	32	89	79	24	21	84	24	87	70	69	81	41	70	104	20	38	18	43	35	109	23	179	87	12	20	32
820	CD8+	T cells only	821	24	110	133	140	99	106	32	95	86	25	23	102	21	83	98	77	87	43	115	116	18	39	14	52	104	141	62	193	238	9	22	28
821	CD8+	T cells only	822	23	92	100	103	96	84	32	105	73	26	22	103	21	88	102	72	86	42	86	107	20	31	14	43	36	113	21	213	87	11	18	27
822	CD8+	T cells only	823	20	75	44	137	98	93	33	88	104	24	22	84	21	92	76	94	99	49	95	118	18	39	20	60	50	157	49	275	114	15	17	66
823	CD8+	T cells only	824	24	104	49	111	118	99	34	104	92	28	24	88	25	90	107	79	112	67	107	130	23	55	22	62	53	130	26	225	111	11	25	31
824	CD8+	T cells only	825	24	93	32	128	105	106	35	122	95	28	20	76	20	95	115	88	120	70	100	148	18	57	18	65	54	150	34	265	96	12	23	35
825	CD8+	T cells only	826	28	74	199	72	44	57	58	162	71	35	30	58	21	76	73	57	59	74	71	94	40	27	14	54	72	156	30	189	74	13	22	66
826	CD8+	T cells only	827	23	72	1019	75	60	59	35	43	62	32	27	58	21	78	61	48	78	79	62	90	45	29	14	49	70	160	33	208	61	12	25	69
827	CD8+	T cells only	828	26	80	2047	366	59	64	38	60	78	33	23	65	24	82	133	53	60	78	72	97	53	31	15	51	83	442	53	168	234	14	31	65
828	CD8+	T cells only	829	23	64	738	63	57	59	38	62	69	31	22	69	24	81	66	51	85	70	75	89	55	32	15	49	69	118	32	195	57	12	23	73
829	CD8+	T cells only	830	22	60	446	58	58	67	34	54	68	33	21	65	20	64	60	48	56	73	67	93	44	32	14	46	64	138	26	169	66	11	20	65
830	CD8+	T cells only	831	23	85	5638	72	67	63	38	65	70	30	23	60	25	85	61	56	65	69	62	104	48	35	16	56	101	154	49	174	72	13	24	64
831	CD8+	T cells only	832	22	75	2484	78	79	55	37	53	57	32	23	58	24	66	73	50	70	72	68	98	50	31	13	48	67	155	129	201	64	13	19	65
832	CD8+	T cells only	833	21	57	40	69	65	48	34	65	55	29	16	53	22	57	56	65	69	72	59	86	46	27	13	46	54	143	24	213	53	10	20	57
833	CD8+	T cells only	834	21	94	4955	82	57	48	36	52	65	31	19	51	20	78	136	57	71	73	54	94	52	32	12	45	59	188	39	207	295	13	55	54
834	CD8+	T cells only	835	20	71	1511	58	53	56	33	65	57	27	17	55	18	63	61	43	65	67	63	89	52	26	13	44	48	161	34	191	63	10	18	54
835	CD8+	T cells only	836	20	52	40	71	70	65	31	60	54	24	18	69	22	65	59	61	72	66	59	78	37	31	15	41	49	131	24	202	58	10	17	56
836	CD8+	T cells only	837	19	75	4100	52	54	52	34	54	53	28	18	53	21	59	58	53	59	66	60	77	39	27	12	40	49	150	28	201	61	9	21	50
837	CD8+	T cells only	838	19	54	374	67	52	57	37	47	59	28	18	42	20	56	72	52	67	65	63	78	28	29	15	37	44	100	21	176	69	12	18	50
838	CD8+	T cells only	839	18	61	32	57	48	72	33	51	56	35	18	65	18	63	56	49	76	68	62	75	27	26	13	37	43	135	24	158	72	9	14	53
839	CD8+	T cells only	840	19	68	3557	72	63	57	32	50	58	24	17	54	20	62	56	49	63	56	65	93	27	29	12	47	88	118	70	149	62	11	16	52
840	CD8+	T cells only	841	19	70	30	53	61	63	33	54	58	26	18	57	23	68	52	55	61	60	58	90	22	26	12	38	47	131	22	172	68	9	14	51
841	CD8+	T cells only	842	18	40	1466	61	50	73	32	61	62	35	20	52	16	55	55	49	60	65	56	84	23	26	13	40	61	137	53	155	58	8	15	44
842	CD8+	T cells only	843	17	57	1207	79	48	62	33	44	50	32	15	58	16	54	58	55	69	64	57	70	19	23	11	36	50	105	82	159	94	11	23	43
843	CD8+	T cells only	844	18	59	516	69	76	53	32	50	65	24	14	44	19	53	60	47	58	51	50	82	21	30	13	36	42	89	44	168	46	9	16	46
844	CD8+	T cells only	845	19	44	192	88	54	54	31	55	49	21	17	53	16	60	56	53	66	56	57	81	24	25	14	34	41	133	73	175	73	9	16	42
845	CD8+	T cells only	846	21	60	376	60	80	54	31	44	64	23	16	44	17	52	65	57	54	57	60	85	23	28	12	32	45	143	24	189	87	8	13	44
846	CD8+	T cells only	847	16	35	509	64	44	62	30	53	41	25	17	53	18	58	65	48	60	49	58	82	22	24	10	54	96	124	23	172	69	9	16	36
847	CD8+	T cells only	848	18	53	670	88	64	71	29	60	59	24	17	58	17	55	52	43	43	51	52	79	21	24	11	74	231	148	27	175	69	7	32	38
848	CD8+	T cells only	849	18	69	718	146	56	55	30	56	60	23	16	60	19	69	51	55	64	54	56	103	21	25	12	75	212	154	40	152	65	9	44	39
849	CD8+	T cells only	850	16	50	1166	184	66	63	33	56	61	20	16	45	17	53	77	53	60	50	74	92	20	27	10	32	40	324	101	159	97	11	17	42
850	CD8+	T cells only	851	18	55	3334	162	49	62	32	50	46	24	16	58	16	49	65	54	70	54	68	81	22	24	11	48	159	164	96	142	175	15	134	41
851	CD8+	T cells only	852	17	63	1905	58	55	61	35	53	50	23	16	56	24	63	39	48	59	57	50	85	20	27	13	34	37	105	26	154	74	9	17	41
852	CD8+	T cells only	853	15	48	549	168	47	55	34	46	70	24	18	55	22	52	57	47	61	54	63	67	20	30	12	120	53	111	21	151	81	10	17	40
853	CD8+	T cells only	854	18	71	3806	58	53	53	36	55	52	21	17	56	19	51	51	47	64	52	57	72	19	26	12	32	36	157	21	138	49	9	18	37
854	CD8+	T cells only	855	19	54	794	62	53	82	32	49	58	22	18	66	19	52	43	52	52	51	63	95	20	22	55	32	42	116	51	141	59	9	12	39
855	CD8+	T cells only	856	17	51	1594	65	45	37	30	58	57	24	16	47	16	58	58	49	65	54	68	59	18	24	9	36	42	139	18	164	52	6	17	42
856	CD8+	T cells only	857	20	69	973	63	56	55	29	56	46	27	20	69	19	52	64	70	64	55	61	91	18	25	12	37	41	166	48	171	62	11	20	41
857	CD8+	T cells only	858	23	60	184	58	52	55	29	66	59	25	19	65	18	65	59	63	63	57	75	67	17	23	13	35	43	101	32	166	47	14	18	39
858	CD8+	T cells only	859	23	70	1166	70	52	56	34	56	57	27	22	68	24	70	52	45	59	62	56	72	21	38	17	40	47	133	33	184	67	14	19	45
859	CD8+	T cells only	860	18	50	1286	188	55	57	34	56	51	25	20	48	20	61	58	50	62	66	71	87	20	34	16	74	453	471	129	174	146	12	46	42
860	CD8+	T cells only	861	24	64	245	104	59	63	38	66	60	30	25	55	31	66	66	47	71	65	57	95	24	41	24	39	44	130	76	145	81	18	29	39
861	CD8+	T cells only	862	27	54	832	69	61	61	31	62	62	27	26	61	21	49	52	51	67	54	45	78	26	33	14	39	46	142	36	186	68	8	18	39
862	CD8+	T cells only	863	20	60	37	61	56	52	31	58	76	26	22	59	18	62	52	47	62	50	63	84	25	33	14	41	42	101	26	164	60	13	19	44
863	CD8+	T cells only	864	22	49	835	66	63	62	29	70	62	29	23	55	20	55	68	55	58	56	62	87	24	27	14	37	43	160	37	187	48	11	19	34
864	CD8+	T cells only	865	21	67	39	67	65	55	31	66	52	26	22	49	22	61	49	53	82	63	63	89	24	29	11	36	41	119	24	163	58	11	17	31
865	CD8+	T cells only	866	21	58	34	60	72	60	31	58	59	28	21	57	21	69	55	53	66	55	77	90	19	34	18	38	50	94	28	158	61	15	20	46
866	CD8+	T cells only	867	22	62	55	60	61	64	32	55	60	25	18	66	20	63	61	61	65	60	74	82	16	35	17	37	42	103	25	149	64	14	21	48
867	CD8+	T cells only	868	22	71	1325	100	59	67	35	58	77	28	21	63	23	62	69	53	76	61	70	95	20	34	17	42	49	160	36	170	153	13	28	39
868	CD8+	T cells only	869	20	65	1038	90	66	64	36	65	69	25	20	63	20	53	74	50	89	62	81	114	18	32	16	40	46	127	41	192	55	11	19	34
869	CD8+	T cells only	870	21	69	83	103	54	72	29	54	70	25	19	59	19	69	70	54	59	55	75	84	19	33	14	36	44	145	30	185	93	12	19	35
870	CD8+	T cells only	871	19	68	181	126	75	65	32	53	57	24	21	71	20	67	75	58	63	51	64	88	19	33	15	34	36	143	22	154	56	10	22	36
871	CD8+	T cells only	872	22	57	69	329	77	65	29	54	72	23	23	68	19	68	58	55	79	48	72	83	19	31	12	34	34	285	41	165	80	11	20	34
872	CD8+	T cells only	873	20	72	624	88	67	71	29	64	53	22	24	68	20	55	75	58	74	49	63	75	16	29	13	34	38	115	19	153	101	8	66	30
873	CD8+	T cells only	874	18	78	570	89	60	61	30	56	62	20	19	62	17	67	73	51	70	49	78	93	16	27	12	36	36	112	18	162	51	9	16	30
874	CD8+	T cells only	875	19	57	113	68	79	64	32	79	78	23	19	62	17	67	65	49	72	49	65	75	16	27	13	37	44	104	27	150	62	9	15	32
875	CD8+	T cells only	876	20	85	452	73	51	71	31	70	74	22	16	76	19	67	73	56	74	55	79	79	16	33	14	37	34	135	42	162	68	9	16	29
876	CD8+	T cells only	877	21	70	36	80	79	73	33	78	73	22	17	86	23	78	81	56	69	68	75	97	20	40	17	39	50	107	34	182	79	10	18	36
877	CD8+	T cells only	878	23	80	716	95	94	78	34	80	75	23	17	76	22	70	70	79	63	74	90	97	18	39	16	67	54	122	43	191	82	13	20	38
878	CD8+	T cells only	879	23	80	402	83	70	72	34	89	71	23	22	72	21	67	74	66	94	72	89	105	18	39	16	46	66	127	30	183	56	10	17	34
879	CD8+	T cells only	880	24	70	183	113	87	83	32	95	74	26	20	78	22	79	85	71	81	75	88	118	20	45	18	56	94	161	42	231	88	11	20	39
880	CD8+	T cells only	881	24	83	204	101	65	75	31	75	92	28	24	77	22	75	81	71	93	64	87	114	21	43	18	42	52	127	40	229	77	12	21	43
881	CD8+	T cells only	882	21	116	64	94	77	85	39	88	100	26	22	78	22	87	118	81	85	56	96	116	19	47	19	43	38	147	24	217	89	14	20	34
882	CD8+	T cells only	883	22	90	462	87	90	86	38	98	89	23	23	86	22	78	89	83	96	52	78	97	19	43	17	44	39	140	40	196	72	12	22	32
883	CD8+	T cells only	884	24	83	66	77	92	90	37	89	92	27	23	82	20	98	93	72	88	54	93	112	20	42	17	45	38	117	22	204	87	12	19	34
884	CD8+	T cells only	885	22	82	121	90	76	74	37	107	96	29	19	95	19	84	99	85	85	70	90	103	17	42	18	47	41	127	25	195	90	11	15	39
885	CD8+	T cells only	886	24	92	118	78	84	76	34	91	83	27	19	82	18	79	62	80	82	75	84	106	17	43	17	55	54	114	45	164	82	12	20	35
886	CD8+	T cells only	887	23	97	94	99	94	91	33	95	86	27	20	75	21	90	96	80	83	74	105	140	18	40	17	44	58	126	27	185	89	11	19	34
887	CD8+	T cells only	888	28	108	873	124	103	95	37	113	109	34	25	108	24	99	91	84	128	82	124	130	22	49	20	94	62	183	109	211	115	14	23	38
888	CD8+	T cells only	889	23	89	138	119	94	84	37	95	98	27	21	101	20	89	109	78	115	67	100	128	18	51	17	55	49	130	33	245	99	11	18	32
889	CD8+	T cells only	890	22	107	36	112	110	92	33	112	124	27	22	100	24	113	80	80	123	72	113	125	19	60	19	64	56	121	33	228	136	11	21	37
890	CD8+	T cells only	891	23	84	4578	181	76	62	37	55	67	33	20	53	21	58	68	53	64	73	45	97	47	30	15	98	297	965	120	208	269	16	80	74
891	CD8+	T cells only	892	21	63	268	66	65	65	38	73	70	33	16	58	22	73	65	51	80	73	63	101	50	31	14	54	106	142	22	193	52	13	20	76
892	CD8+	T cells only	893	22	67	481	74	63	71	36	61	60	29	19	75	21	64	58	60	71	73	59	95	41	31	14	53	109	124	20	201	86	11	17	73
893	CD8+	T cells only	894	22	79	1368	62	62	61	38	74	63	30	21	58	21	62	63	53	62	70	62	92	37	31	15	52	91	143	23	192	54	14	22	71
894	CD8+	T cells only	895	19	67	723	73	82	60	34	59	60	25	20	62	22	64	65	51	54	71	58	110	33	30	13	46	83	183	169	174	81	11	18	74
895	CD8+	T cells only	896	21	62	268	73	73	61	38	64	71	27	22	56	17	85	72	56	73	69	59	95	26	26	14	41	59	158	78	199	74	12	20	59
896	CD8+	T cells only	897	21	55	57	65	62	61	35	58	51	24	22	66	21	78	61	57	88	59	85	81	23	25	16	36	53	109	19	195	63	12	19	51
897	CD8+	T cells only	898	21	64	219	95	51	66	36	63	57	25	20	57	18	68	57	54	75	60	67	87	23	30	13	41	57	147	88	178	137	11	25	53
898	CD8+	T cells only	899	19	67	1679	64	57	63	32	54	70	21	18	55	21	80	57	53	51	59	59	91	26	26	13	38	51	145	25	156	62	11	21	48
899	CD8+	T cells only	900	20	57	37	58	49	64	34	62	62	23	20	56	16	64	66	53	52	57	63	97	17	24	14	38	51	113	21	153	52	10	19	54
900	CD8+	T cells only	901	19	62	227	60	76	60	33	61	67	25	19	61	18	79	51	52	67	57	56	70	15	26	13	37	51	108	19	176	70	10	18	45
901	CD8+	T cells only	902	20	60	2262	96	58	64	36	57	68	22	19	82	22	53	53	48	54	49	50	90	20	27	14	33	41	153	36	180	46	12	20	42
902	CD8+	T cells only	903	19	68	645	62	66	52	35	63	54	20	19	57	18	55	41	50	59	54	65	93	21	26	13	30	44	127	37	163	62	12	19	38
903	CD8+	T cells only	904	20	73	1211	71	58	60	33	73	72	23	18	64	20	51	59	49	61	51	67	109	21	29	15	29	48	119	23	185	52	10	18	41
904	CD8+	T cells only	905	19	67	1783	58	69	74	38	61	68	25	23	51	25	59	53	52	69	49	60	98	23	34	20	39	37	112	31	175	57	13	23	48
905	CD8+	T cells only	906	20	64	319	68	71	55	37	68	62	26	21	55	23	51	49	59	55	54	81	87	22	32	18	39	45	129	25	152	58	15	20	45
906	CD8+	T cells only	907	20	62	977	71	61	64	35	64	59	24	20	57	23	61	62	51	84	61	65	102	20	39	16	40	45	139	33	202	70	11	19	40
907	CD8+	T cells only	908	21	62	511	74	61	68	33	70	61	24	20	58	20	69	64	49	69	56	75	96	22	37	18	33	39	137	27	195	65	12	19	41
908	CD8+	T cells only	909	19	71	303	81	73	83	37	63	64	25	23	67	21	65	62	52	69	58	69	107	20	43	15	40	40	130	27	156	72	11	18	38
909	CD8+	T cells only	910	20	77	368	66	53	50	32	71	58	22	20	55	23	64	47	49	67	49	58	82	21	34	16	38	36	106	25	136	54	10	17	40
910	CD8+	T cells only	911	25	71	1115	79	62	62	33	60	48	28	22	57	22	62	59	50	61	56	65	73	23	38	15	56	182	121	66	170	88	12	22	42
911	CD8+	T cells only	912	24	63	41	78	62	62	44	56	84	32	22	69	21	68	62	53	62	63	53	92	26	35	18	41	40	150	27	164	54	13	23	37
912	CD8+	T cells only	913	25	71	898	61	60	52	44	67	64	30	20	65	23	58	65	54	62	60	75	79	23	33	18	40	40	122	34	166	66	15	24	40
913	CD8+	T cells only	914	24	54	55	135	68	69	43	65	64	26	21	59	23	71	54	55	61	52	71	77	25	35	17	36	39	316	43	152	78	13	20	37
914	CD8+	T cells only	915	26	58	44	148	51	72	43	65	78	28	20	58	21	66	54	54	66	54	64	108	26	37	16	42	39	160	37	142	157	13	22	37
915	CD8+	T cells only	916	21	70	1013	59	69	70	36	63	46	25	22	66	24	61	65	49	66	51	67	99	26	33	22	42	43	127	26	148	60	12	21	34
916	CD8+	T cells only	917	23	75	34	74	68	63	37	68	70	29	19	48	24	63	62	53	77	53	74	78	18	33	17	41	39	152	30	160	63	12	18	41
917	CD8+	T cells only	918	26	71	889	78	77	73	34	59	61	29	23	60	25	61	64	48	55	49	59	95	18	31	19	113	42	119	35	127	75	15	19	43
918	CD8+	T cells only	919	23	60	620	84	69	67	39	66	70	24	21	73	22	54	59	49	72	49	58	85	18	28	14	38	39	117	31	154	69	11	19	59
919	CD8+	T cells only	920	24	71	49	58	54	64	35	53	64	24	21	67	22	62	69	58	52	45	64	78	18	29	17	36	36	121	23	136	50	12	21	52
920	CD8+	T cells only	921	22	58	111	66	65	81	35	62	77	24	22	54	26	61	69	62	62	47	65	95	19	29	17	33	38	125	20	131	67	13	19	48
921	CD8+	T cells only	922	20	63	45	76	63	55	32	66	66	23	18	73	22	58	47	54	64	51	63	65	20	29	16	36	39	116	24	145	70	14	19	36
922	CD8+	T cells only	923	23	70	692	74	62	71	34	68	62	25	22	61	22	57	62	62	65	54	73	99	17	30	16	35	35	98	34	139	75	15	18	42
923	CD8+	T cells only	924	22	67	97	69	56	75	35	64	54	25	17	60	24	50	61	60	62	48	66	78	21	36	16	33	33	80	23	147	52	11	18	35
924	CD8+	T cells only	925	21	82	594	69	85	69	33	71	62	24	19	72	23	64	65	62	59	61	62	116	19	38	16	38	63	103	25	155	72	11	20	33
925	CD8+	T cells only	926	20	56	47	68	64	63	34	65	68	25	16	60	23	59	69	62	80	65	70	95	18	33	17	39	49	117	34	176	68	11	17	38
926	CD8+	T cells only	927	22	58	62	121	62	67	35	86	61	27	19	83	20	61	66	78	86	69	85	119	18	39	18	40	47	112	23	261	63	15	18	35
927	CD8+	T cells only	928	21	92	61	102	93	76	35	102	85	25	18	87	21	76	77	71	101	67	83	129	19	41	16	46	51	120	33	239	99	8	16	34
928	CD8+	T cells only	929	23	89	569	105	84	74	41	72	73	27	22	70	20	84	83	78	81	69	91	120	19	43	19	40	48	110	43	239	93	15	22	33
929	CD8+	T cells only	930	26	89	254	104	83	91	41	122	78	31	20	65	19	74	79	74	99	73	70	122	16	40	17	47	55	123	34	222	97	12	21	32
930	CD8+	T cells only	931	21	100	99	165	70	91	46	87	111	28	20	91	23	70	85	75	106	65	97	138	16	42	16	46	50	215	109	229	79	11	21	31
931	CD8+	T cells only	932	21	85	549	100	86	96	35	85	89	24	18	82	20	82	72	64	95	60	73	132	17	42	17	48	51	117	60	229	79	14	27	30
932	CD8+	T cells only	933	22	78	28	102	89	97	35	103	83	24	21	74	20	97	80	75	77	58	92	122	20	47	18	43	46	120	23	232	83	13	20	31
933	CD8+	T cells only	934	25	105	558	120	97	85	38	104	101	30	21	96	22	87	81	68	78	77	170	124	17	44	18	74	174	168	99	271	111	14	78	34
934	CD8+	T cells only	935	23	78	156	100	83	73	37	102	79	28	20	88	20	77	95	77	97	73	98	140	21	40	18	52	54	130	45	252	87	12	23	40
935	CD8+	T cells only	936	24	99	263	107	83	74	38	89	85	27	22	76	24	85	103	68	76	75	100	138	21	50	19	47	54	126	55	234	101	14	22	35
936	CD8+	T cells only	937	26	94	30	95	97	88	36	73	101	23	19	78	22	84	73	67	64	60	95	137	21	53	19	45	47	102	30	208	88	13	21	31
937	CD8+	T cells only	938	22	92	49	245	102	90	37	103	97	27	20	90	22	90	75	69	88	71	139	123	17	53	16	48	51	178	71	232	114	12	22	32
938	CD8+	T cells only	939	20	85	249	103	81	91	39	92	105	29	20	83	22	98	93	78	92	73	95	127	19	53	18	58	103	120	109	250	84	10	17	33
939	CD8+	T cells only	940	22	82	179	125	93	83	32	109	93	29	21	82	20	101	90	75	105	70	81	142	16	55	16	54	51	106	36	266	104	10	20	30
940	CD8+	T cells only	941	24	111	297	113	92	96	34	104	172	27	21	93	21	100	95	71	100	74	97	138	19	54	18	53	52	138	40	268	118	10	19	39
941	CD8+	T cells only	942	21	99	312	103	96	95	34	109	90	27	23	87	19	98	103	81	98	68	103	124	19	55	17	73	51	142	37	223	108	12	46	30
942	CD8+	T cells only	943	23	96	47	124	93	99	36	113	98	27	18	100	18	101	89	87	97	72	99	123	18	56	18	48	47	126	26	227	115	11	18	26
943	CD8+	T cells only	944	22	100	485	113	82	90	39	111	88	29	22	83	19	95	96	81	100	71	116	136	18	54	17	51	46	126	35	247	105	10	23	28
944	CD8+	T cells only	945	23	72	4487	57	62	63	34	72	67	32	19	64	25	68	61	64	66	73	64	103	42	34	15	56	103	161	69	189	123	13	22	71
945	CD8+	T cells only	946	23	66	327	129	64	59	32	56	66	25	19	61	23	67	64	54	66	72	65	85	31	31	14	45	68	149	30	213	89	12	24	70
946	CD8+	T cells only	947	23	61	1975	68	68	58	35	59	70	26	20	59	21	59	62	48	55	62	70	103	31	32	14	49	55	180	62	194	85	11	30	52
947	CD8+	T cells only	948	21	79	4654	73	79	61	37	76	65	25	20	68	21	67	75	66	58	63	57	90	32	31	15	39	49	219	72	175	108	11	23	49
948	CD8+	T cells only	949	22	62	114	58	59	69	32	55	73	26	21	51	20	59	51	58	61	59	70	96	23	37	15	36	47	120	38	169	89	12	20	48
949	CD8+	T cells only	950	24	66	312	189	58	61	28	64	77	26	17	61	21	66	63	62	72	61	67	76	24	32	15	40	47	194	114	208	116	13	44	50
950	CD8+	T cells only	951	22	72	352	73	70	54	30	53	65	27	19	76	21	59	65	64	68	65	66	93	24	33	14	61	61	175	45	167	146	11	31	44
951	CD8+	T cells only	952	19	61	1540	86	56	57	33	67	62	26	17	76	23	51	79	68	58	61	58	92	22	30	15	42	36	119	48	161	61	13	19	41
952	CD8+	T cells only	953	22	64	208	72	69	61	30	64	65	27	18	59	24	67	61	53	76	67	78	80	22	30	14	39	43	125	43	185	75	12	21	49
953	CD8+	T cells only	954	25	58	1080	73	58	67	36	61	76	28	22	56	23	56	61	51	75	63	72	84	23	34	16	37	43	128	30	209	70	12	18	49
954	CD8+	T cells only	955	22	74	1014	83	64	53	31	52	74	26	22	60	21	60	72	48	73	61	81	89	20	29	13	57	46	208	83	189	99	12	55	44
955	CD8+	T cells only	956	21	80	3119	76	58	59	38	71	59	26	20	57	24	64	70	62	68	65	65	99	25	32	13	43	56	163	43	225	68	12	22	49
956	CD8+	T cells only	957	25	82	2339	98	71	63	34	61	80	31	22	54	27	71	69	59	68	62	77	82	21	32	14	45	52	183	34	246	79	12	23	47
957	CD8+	T cells only	958	23	78	2543	85	70	70	36	53	72	32	23	63	25	72	72	54	72	63	64	102	23	29	13	52	411	156	41	269	83	12	30	47
958	CD8+	T cells only	959	24	77	1094	76	63	70	33	70	54	28	23	61	22	71	60	66	76	66	70	114	22	28	15	40	46	167	64	223	74	11	19	43
959	CD8+	T cells only	960	21	69	140	91	78	67	33	64	63	26	21	70	24	82	72	57	71	64	58	110	28	31	15	44	61	132	28	237	66	12	22	56
960	CD8+	T cells only	961	27	75	976	83	59	65	31	68	63	26	22	50	23	69	61	63	63	63	61	94	29	30	15	346	66	187	40	200	73	12	21	44
961	CD8+	T cells only	962	20	70	43	66	72	64	32	58	64	22	23	67	24	90	52	55	59	59	66	95	29	32	15	34	63	125	27	216	66	13	19	47
962	CD8+	T cells only	963	21	51	137	56	69	55	34	61	64	26	19	58	23	85	69	45	58	49	57	74	30	31	15	42	57	153	25	203	58	12	20	56
963	CD8+	T cells only	964	24	68	3005	162	70	60	33	57	58	30	22	59	24	75	57	47	64	55	77	81	26	30	15	55	61	230	71	237	63	13	24	59
964	CD8+	T cells only	965	26	55	1667	79	51	60	35	65	57	27	24	71	27	70	67	53	65	53	60	97	22	33	16	67	495	164	78	209	87	13	25	50
965	CD8+	T cells only	966	24	77	517	92	58	56	34	68	66	27	25	54	23	73	67	52	73	54	69	84	18	33	17	53	141	198	32	240	61	14	28	42
966	CD8+	T cells only	967	24	52	477	75	53	62	32	55	64	25	23	66	22	71	74	63	71	54	59	82	19	30	17	36	39	129	30	229	69	14	22	43
967	CD8+	T cells only	968	22	76	1112	105	51	62	30	71	67	26	22	53	23	64	72	53	76	52	78	75	18	29	17	42	81	208	24	211	119	13	23	36
968	CD8+	T cells only	969	27	59	41	83	68	66	32	60	63	26	23	81	25	62	70	54	71	52	86	85	26	39	20	43	47	156	36	159	58	13	25	35
969	CD8+	T cells only	970	27	64	695	96	69	64	34	60	55	30	25	58	25	53	64	57	75	53	63	71	27	36	19	46	53	130	38	178	64	14	22	41
970	CD8+	T cells only	971	28	63	2077	127	76	57	38	64	72	31	24	59	24	58	70	47	71	60	71	92	29	39	18	91	241	241	63	166	120	17	48	45
971	CD8+	T cells only	972	28	79	2089	64	83	74	38	73	45	25	25	71	26	75	66	59	73	58	70	99	26	45	20	57	56	110	37	191	59	17	24	45
972	CD8+	T cells only	973	25	76	2076	68	65	71	33	64	61	31	24	75	25	67	84	48	69	70	52	88	22	34	20	61	74	153	65	202	85	13	21	44
973	CD8+	T cells only	974	24	60	201	165	63	73	31	53	64	26	25	79	25	58	60	51	67	52	77	77	19	35	16	42	42	562	89	168	86	12	20	45
974	CD8+	T cells only	975	22	67	486	60	62	79	33	59	61	22	24	55	19	72	73	56	56	46	71	85	21	33	17	36	33	114	33	168	79	12	18	38
975	CD8+	T cells only	976	22	56	39	64	63	65	32	72	59	26	21	73	21	60	61	64	73	60	66	75	22	35	18	30	33	115	29	148	60	12	19	34
976	CD8+	T cells only	977	25	63	49	74	72	70	33	56	77	26	20	70	22	62	66	69	67	60	61	94	22	34	23	34	45	140	33	153	66	12	17	37
977	CD8+	T cells only	978	25	73	534	69	70	77	31	50	57	26	25	62	24	57	72	52	80	61	68	88	22	36	20	39	43	123	28	156	71	13	21	41
978	CD8+	T cells only	979	25	58	608	73	53	72	30	57	72	27	24	49	23	62	67	58	65	67	64	87	21	36	15	37	40	148	39	154	62	13	19	35
979	CD8+	T cells only	980	21	79	161	101	84	66	33	78	74	26	20	71	21	62	56	64	72	66	65	102	18	38	11	35	47	121	32	224	62	12	16	49
980	CD8+	T cells only	981	21	79	405	85	79	84	31	74	75	25	17	70	20	73	76	65	57	66	70	91	18	39	21	38	47	130	31	224	83	13	18	40
981	CD8+	T cells only	982	22	52	54	84	60	82	30	52	60	24	20	70	20	73	60	60	59	64	61	100	18	39	19	37	46	104	24	191	64	10	18	37
982	CD8+	T cells only	983	21	75	79	105	68	81	29	71	65	26	19	59	20	73	71	61	71	64	66	100	20	40	17	35	45	113	61	189	60	11	18	36
983	CD8+	T cells only	984	19	66	49	84	77	91	31	70	71	27	19	72	20	76	72	61	77	63	83	111	22	42	21	42	46	115	36	201	65	12	16	31
984	CD8+	T cells only	985	27	85	57	117	101	102	40	90	108	36	28	83	24	112	88	75	103	79	107	156	26	54	23	68	71	191	37	308	103	14	31	43
985	CD8+	T cells only	986	29	104	82	104	103	111	56	133	109	35	25	98	26	105	84	77	111	75	115	134	25	56	23	63	72	159	35	281	109	14	34	40
986	CD8+	T cells only	987	29	84	254	112	98	87	39	89	82	36	24	81	26	103	97	79	77	82	79	107	25	58	22	54	61	129	34	253	110	16	26	44
987	CD8+	T cells only	988	30	98	50	102	78	93	40	87	83	33	28	92	26	86	102	70	95	83	98	133	23	56	21	57	65	136	37	284	93	13	26	42
988	CD8+	T cells only	989	26	83	64	119	81	83	35	103	87	31	25	103	20	71	99	72	88	77	88	127	19	48	18	55	74	123	74	255	88	12	24	36
989	CD8+	T cells only	990	30	85	266	99	88	87	35	85	96	31	23	66	23	86	75	63	87	77	98	131	22	50	20	51	57	116	41	233	95	11	23	38
990	CD8+	T cells only	991	28	82	38	109	97	83	39	95	90	34	26	95	23	83	64	83	110	72	87	120	21	48	20	53	60	129	34	236	84	13	22	39
991	CD8+	T cells only	992	29	75	39	106	75	93	43	88	89	34	26	56	22	88	88	80	126	76	85	129	21	55	20	54	55	136	50	250	97	17	23	36
992	CD8+	T cells only	993	32	100	95	103	89	104	44	91	108	33	27	65	23	92	81	83	105	76	92	130	23	58	22	65	55	134	32	237	87	14	22	41
993	CD8+	T cells only	994	23	78	32	101	88	81	40	105	85	27	22	68	26	91	90	77	96	70	84	115	23	57	18	49	50	131	33	231	78	10	22	36
994	CD8+	T cells only	995	26	87	830	122	65	91	42	100	100	27	22	74	22	88	81	74	87	71	96	114	22	58	18	61	99	107	30	226	89	11	26	33
995	CD8+	T cells only	996	24	101	30	101	101	77	37	81	76	26	23	100	20	92	75	78	87	74	106	118	23	59	15	49	52	107	51	227	82	9	23	29
996	CD8+	T cells only	997	23	99	29	99	84	90	36	82	86	35	23	76	23	81	86	72	93	78	81	137	20	59	18	54	50	106	36	244	84	9	21	34
997	CD8+	T cells only	998	24	92	124	101	90	93	38	110	102	29	22	101	21	85	91	75	100	76	118	135	20	56	20	56	59	134	33	236	92	10	47	34
998	CD8+	T cells only	999	29	97	423	112	99	101	39	88	95	29	24	103	24	96	91	77	89	78	113	137	22	60	16	80	96	134	56	216	96	12	28	35
999	CD8+	T cells only	1000	24	88	35	105	85	91	35	95	97	29	20	80	22	97	93	88	106	75	114	138	21	63	18	57	56	126	27	263	97	13	25	36
1000	CD8+	T cells only	1001	25	93	48	89	85	84	37	101	85	33	24	81	21	84	96	49	95	75	121	158	19	60	18	60	59	121	49	297	88	10	24	34
1001	CD8+	T cells only	1002	25	86	173	111	96	87	49	114	80	28	22	70	22	88	98	58	97	76	121	123	19	60	20	67	49	105	35	224	95	13	23	33
1002	CD8+	T cells only	1003	23	94	45	102	84	81	36	118	103	28	23	76	22	95	80	65	86	79	100	117	20	62	18	71	49	129	27	276	107	14	20	33
1003	CD8+	T cells only	1004	21	76	1734	72	90	57	35	72	67	32	22	55	23	71	72	50	81	65	77	109	31	30	14	54	119	244	32	193	130	13	23	69
1004	CD8+	T cells only	1005	22	54	143	76	104	67	32	72	72	26	20	65	25	81	59	61	58	67	81	92	45	36	14	42	61	144	25	208	67	12	20	64
1005	CD8+	T cells only	1006	19	67	1117	63	102	65	32	68	59	27	18	65	25	63	66	54	70	69	74	100	45	31	15	44	71	149	24	230	82	13	19	60
1006	CD8+	T cells only	1007	23	74	1094	84	81	61	32	65	71	26	21	70	24	79	67	60	67	68	75	90	51	34	16	45	68	195	24	230	59	12	17	60
1007	CD8+	T cells only	1008	21	55	713	78	67	79	32	61	73	27	19	57	23	77	78	56	74	65	78	82	51	35	15	44	66	196	41	222	73	12	19	59
1008	CD8+	T cells only	1009	21	61	86	86	65	64	32	61	78	26	22	56	26	67	58	55	68	67	44	103	42	33	17	44	58	177	42	233	67	12	17	58
1009	CD8+	T cells only	1010	23	67	782	205	58	67	33	56	59	28	21	59	24	64	66	55	62	69	75	116	40	33	15	65	60	169	34	259	411	37	48	53
1010	CD8+	T cells only	1011	19	64	51	63	83	65	34	61	62	25	18	56	27	66	48	53	77	62	63	101	38	30	14	41	50	133	24	217	66	12	18	52
1011	CD8+	T cells only	1012	21	70	2252	74	68	67	35	55	69	20	20	64	26	74	61	55	75	59	59	94	41	33	16	41	54	155	55	199	73	13	17	48
1012	CD8+	T cells only	1013	23	68	688	111	75	72	32	66	67	25	21	76	22	77	64	57	97	57	70	95	38	32	16	58	55	152	39	232	111	14	19	46
1013	CD8+	T cells only	1014	23	65	1324	226	79	69	33	73	51	26	22	60	20	59	71	58	81	62	92	101	31	35	17	45	63	315	113	211	114	13	22	55
1014	CD8+	T cells only	1015	21	64	521	69	83	63	36	60	66	30	21	62	20	73	67	59	88	62	59	89	36	33	15	44	50	216	28	240	91	12	19	51
1015	CD8+	T cells only	1016	23	74	3252	65	64	70	35	68	71	24	23	63	26	60	79	57	75	68	69	108	33	32	16	43	59	212	55	236	81	14	21	46
1016	CD8+	T cells only	1017	20	69	282	54	76	72	30	69	71	25	19	73	29	75	69	49	65	67	77	106	26	30	17	44	51	145	35	209	64	14	22	48
1017	CD8+	T cells only	1018	25	77	1298	98	73	56	32	63	82	28	23	87	23	63	63	56	74	68	76	78	27	31	16	53	48	193	51	221	86	14	22	47
1018	CD8+	T cells only	1019	25	69	54	68	71	67	30	58	75	29	24	78	21	62	81	59	81	80	83	108	24	34	16	47	60	166	31	285	64	13	21	55
1019	CD8+	T cells only	1020	24	78	2338	72	70	58	30	51	59	25	21	83	25	71	62	56	76	66	90	102	26	32	16	48	94	178	50	264	73	13	21	50
1020	CD8+	T cells only	1021	22	75	491	85	77	66	32	74	78	26	20	60	23	73	72	56	71	64	72	105	23	33	16	43	53	189	51	324	79	13	21	52
1021	CD8+	T cells only	1022	22	69	1516	109	77	61	35	77	77	25	22	75	25	63	67	51	71	67	92	119	23	35	14	61	133	436	109	267	122	15	30	47
1022	CD8+	T cells only	1023	22	65	408	81	68	60	33	69	82	26	21	54	23	77	69	62	76	58	72	111	21	34	14	41	51	172	30	282	62	12	19	46
1023	CD8+	T cells only	1024	21	72	87	80	56	63	31	74	71	27	19	65	22	62	78	48	73	55	80	92	22	31	14	37	44	144	29	221	69	12	19	41
1024	CD8+	T cells only	1025	20	66	746	93	85	61	33	60	72	25	20	74	23	60	70	55	62	54	74	111	21	29	15	35	46	212	46	219	71	12	27	49
1025	CD8+	T cells only	1026	22	71	3148	118	56	70	36	74	59	24	20	58	23	72	68	57	82	54	116	111	23	27	17	36	49	189	44	224	100	15	28	49
1026	CD8+	T cells only	1027	19	65	1687	71	69	63	30	59	67	22	19	56	23	63	50	46	60	52	62	95	21	33	14	37	58	138	76	229	68	10	18	48
1027	CD8+	T cells only	1028	18	52	126	54	62	66	34	56	74	23	19	69	22	63	63	60	56	52	69	79	21	38	15	37	62	171	56	193	75	11	20	49
1028	CD8+	T cells only	1029	18	74	1106	59	61	63	29	57	52	21	17	79	20	65	57	64	62	51	56	91	21	28	15	43	64	129	28	176	66	14	18	53
1029	CD8+	T cells only	1030	18	52	213	61	74	62	32	64	73	23	17	64	23	77	58	62	54	54	57	99	21	29	14	40	66	148	23	163	84	13	16	56
1030	CD8+	T cells only	1031	24	80	152	70	64	80	35	68	60	26	25	58	23	63	65	62	63	57	66	82	24	38	16	41	41	124	26	201	83	10	20	38
1031	CD8+	T cells only	1032	28	55	42	63	71	76	36	71	59	28	24	71	23	74	72	53	81	58	63	101	22	37	15	37	40	111	27	221	65	11	24	39
1032	CD8+	T cells only	1033	25	79	1655	186	64	67	37	85	50	26	23	57	25	66	69	66	65	63	66	86	21	36	18	39	40	226	68	220	107	14	25	44
1033	CD8+	T cells only	1034	25	64	778	82	77	72	33	78	62	25	21	75	24	68	65	61	59	52	65	82	22	37	17	41	37	126	26	193	69	12	21	40
1034	CD8+	T cells only	1035	23	73	1277	78	89	61	36	61	72	25	20	72	21	68	49	55	64	54	59	98	21	37	16	42	37	158	31	212	59	12	19	41
1035	CD8+	T cells only	1036	20	63	517	82	71	62	86	97	66	23	20	69	20	72	64	55	55	62	68	99	19	36	18	41	38	146	30	201	73	12	20	40
1036	CD8+	T cells only	1037	21	63	155	64	70	61	33	61	59	24	21	62	23	74	58	60	68	61	53	91	22	35	15	37	36	140	22	216	56	11	17	43
1037	CD8+	T cells only	1038	20	66	36	71	68	72	30	65	59	25	21	65	22	73	69	51	71	63	66	104	23	41	17	34	36	109	30	170	62	12	17	45
1038	CD8+	T cells only	1039	21	68	1308	73	87	62	33	70	51	22	20	74	21	69	60	54	59	66	79	110	24	42	15	36	46	148	35	175	78	12	21	38
1039	CD8+	T cells only	1040	23	72	232	108	79	65	34	71	81	26	22	57	25	72	75	70	67	67	63	97	22	41	17	41	48	152	35	202	87	12	26	49
1040	CD8+	T cells only	1041	27	81	1012	86	75	79	36	70	77	26	23	58	24	59	65	59	78	64	385	90	23	36	20	76	267	226	56	202	229	13	106	53
1041	CD8+	T cells only	1042	24	72	512	91	68	71	33	73	75	33	22	76	24	61	68	60	73	69	72	114	22	41	19	40	51	162	39	225	70	12	21	48
1042	CD8+	T cells only	1043	23	61	184	88	64	74	31	65	80	26	24	73	21	64	55	62	65	65	80	96	23	38	16	40	47	141	33	224	63	11	20	48
1043	CD8+	T cells only	1044	24	79	1041	97	77	84	31	73	65	25	23	81	20	75	57	72	68	67	66	98	21	36	17	36	47	153	28	186	90	12	19	41
1044	CD8+	T cells only	1045	21	50	41	91	76	68	30	59	63	25	24	69	23	73	67	55	72	73	68	106	23	39	17	35	49	165	38	185	67	12	22	45
1045	CD8+	T cells only	1046	21	65	53	84	68	71	31	62	73	24	20	66	20	72	55	64	64	77	70	100	22	36	17	40	47	134	33	194	80	14	18	42
1046	CD8+	T cells only	1047	23	64	33	78	73	71	30	58	55	23	22	54	21	74	64	56	63	62	59	87	19	39	16	39	46	117	38	172	77	11	16	40
1047	CD8+	T cells only	1048	22	70	390	74	63	80	30	59	80	26	21	74	25	85	80	55	70	67	75	97	21	43	18	41	52	152	37	185	77	13	21	39
1048	CD8+	T cells only	1049	24	71	29	74	78	68	32	66	72	25	21	75	22	77	65	56	69	74	71	87	21	44	17	40	50	118	41	196	76	13	21	38
1049	CD8+	T cells only	1050	10	94	19	101	71	88	18	89	78	10	7	65	9	82	67	69	88	37	86	110	11	28	8	24	24	109	18	199	97	3	8	19
1050	CD8+	T cells only	1051	28	103	93	121	132	104	41	108	89	32	27	111	27	112	98	77	100	79	101	132	27	63	20	56	61	159	36	265	112	15	29	39
1051	CD8+	T cells only	1052	29	99	148	103	96	100	41	101	110	35	27	78	28	77	95	76	100	82	103	132	25	58	22	59	63	145	36	279	93	17	28	43
1052	CD8+	T cells only	1053	30	106	140	105	84	96	38	82	75	31	24	87	25	90	75	74	103	75	80	139	23	57	22	54	68	147	60	266	101	16	26	45
1053	CD8+	T cells only	1054	31	96	1360	507	97	91	41	89	96	35	30	104	29	90	118	68	99	84	84	123	23	53	24	59	67	256	95	290	135	20	62	45
1054	CD8+	T cells only	1055	26	81	52	106	104	95	37	73	80	33	26	89	26	83	105	64	96	79	98	123	21	52	18	59	78	136	33	285	87	14	25	47
1055	CD8+	T cells only	1056	23	87	367	94	83	104	32	89	82	29	21	74	22	80	81	58	95	74	89	131	21	53	21	51	92	120	34	203	87	10	30	44
1056	CD8+	T cells only	1057	22	93	81	102	84	79	30	72	97	27	22	73	19	85	78	70	86	72	79	130	21	48	16	52	71	116	60	246	76	12	24	39
1057	CD8+	T cells only	1058	22	90	430	106	84	78	32	89	81	29	19	68	21	80	89	63	93	67	88	124	23	44	15	50	61	137	41	247	101	12	24	37
1058	CD8+	T cells only	1059	20	94	34	125	89	72	33	91	90	25	20	88	20	84	70	57	87	68	87	115	20	50	14	45	53	107	25	235	84	12	21	37
1059	CD8+	T cells only	1060	21	81	150	125	76	69	32	80	90	26	22	72	21	88	78	66	89	68	94	120	19	49	16	60	51	118	30	239	127	12	162	38
1060	CD8+	T cells only	1061	21	71	100	107	83	65	33	95	79	28	17	85	23	84	78	57	94	69	116	102	19	51	13	43	52	142	26	238	100	13	25	34
1061	CD8+	T cells only	1062	22	70	316	104	96	96	36	92	84	26	21	76	26	76	91	58	85	69	86	131	21	53	16	38	48	111	54	214	87	12	21	30
1062	CD8+	T cells only	1063	21	71	201	82	91	85	34	79	89	25	19	70	21	81	69	61	81	69	77	132	18	51	17	39	46	110	27	212	62	12	21	30
1063	CD8+	T cells only	1064	22	60	84	96	91	91	35	90	95	27	20	75	24	80	62	67	98	65	97	120	19	53	20	46	48	105	36	236	88	12	20	35
1064	CD8+	T cells only	1065	21	92	311	100	80	76	33	83	96	25	18	83	23	77	73	65	80	65	67	142	19	58	19	45	50	128	30	225	89	12	20	33
1065	CD8+	T cells only	1066	23	75	194	98	86	76	34	80	88	24	20	79	22	80	88	57	95	63	72	109	20	53	20	42	47	92	28	243	71	13	19	33
1066	CD8+	T cells only	1067	22	71	34	83	76	75	34	90	78	26	19	71	22	88	83	64	82	67	75	97	19	58	21	46	48	130	29	261	79	12	19	35
1067	CD8+	T cells only	1068	22	85	177	187	88	90	30	78	100	28	21	98	22	88	70	68	98	75	98	103	19	57	20	70	70	174	103	225	142	13	69	35
1068	CD8+	T cells only	1069	25	113	303	104	79	89	34	92	79	28	23	69	23	81	88	70	86	75	101	118	24	59	20	69	55	150	83	232	90	12	22	35
1069	CD8+	T cells only	1070	21	68	146	80	94	86	32	88	69	25	21	59	22	72	86	69	79	74	94	103	23	52	21	51	54	135	65	204	78	12	21	32
1070	CD8+	T cells only	1071	20	92	515	106	69	86	35	83	96	28	21	79	22	88	78	69	93	71	89	133	21	54	21	128	59	128	42	221	92	14	21	30
1071	CD8+	T cells only	1072	21	85	242	106	100	85	36	104	98	29	18	80	22	94	85	81	94	67	100	132	21	53	25	56	51	126	50	236	95	15	20	33
1072	CD8+	T cells only	1073	20	95	150	91	82	85	38	97	97	26	18	78	21	88	84	77	81	64	89	110	21	59	21	48	58	100	25	254	101	14	22	32
1073	CD8+	T cells only	1074	21	79	365	130	104	88	35	76	75	23	19	74	23	89	91	74	77	66	99	116	22	53	21	88	46	129	34	256	86	13	21	32
1074	CD8+	T cells only	1075	22	96	4224	62	73	81	37	62	67	28	21	66	25	70	75	68	70	66	94	108	27	29	20	48	89	206	47	205	81	20	23	73
1075	CD8+	T cells only	1076	23	90	2594	78	77	75	37	78	58	29	19	63	23	64	72	60	77	63	63	125	28	33	21	49	90	164	53	232	78	17	24	68
1076	CD8+	T cells only	1077	23	70	52	89	61	72	34	68	62	32	21	69	23	63	58	55	79	65	76	118	29	28	21	50	95	189	26	203	83	17	23	70
1077	CD8+	T cells only	1078	26	73	63	67	70	66	39	63	65	32	23	71	23	73	78	59	88	76	67	104	32	34	16	52	97	163	30	240	77	13	25	70
1078	CD8+	T cells only	1079	27	61	128	451	79	68	35	66	83	31	22	79	26	71	82	60	65	79	96	104	31	34	17	54	105	384	96	234	127	17	29	66
1079	CD8+	T cells only	1080	28	77	2814	80	93	65	35	69	70	34	23	57	27	59	68	58	77	77	66	110	32	31	19	51	110	202	32	208	67	15	22	74
1080	CD8+	T cells only	1081	32	85	1860	66	76	74	37	73	90	33	22	62	31	72	75	55	50	76	69	116	32	32	24	60	121	184	35	213	57	19	24	76
1081	CD8+	T cells only	1082	28	77	46	87	74	67	42	60	82	34	24	70	27	78	70	64	87	73	74	107	31	36	19	57	82	173	28	267	67	18	23	77
1082	CD8+	T cells only	1083	27	79	2128	190	81	70	40	47	74	33	27	66	29	79	67	66	101	71	75	94	29	41	21	52	74	226	33	205	114	24	26	70
1083	CD8+	T cells only	1084	28	91	2127	77	92	76	39	84	72	33	26	55	31	67	70	68	88	72	77	96	31	34	26	61	80	170	42	223	78	24	29	74
1084	CD8+	T cells only	1085	24	68	2023	84	410	81	42	70	72	29	25	62	76	68	72	75	58	64	113	93	29	35	23	66	147	205	65	215	79	20	34	61
1085	CD8+	T cells only	1086	27	71	297	62	109	67	35	68	85	29	24	65	30	69	56	61	65	61	87	105	27	35	22	62	62	160	38	265	100	18	23	53
1086	CD8+	T cells only	1087	25	74	166	86	101	66	32	60	72	31	26	76	27	70	68	67	60	61	73	100	26	33	17	60	48	180	52	249	85	14	30	56
1087	CD8+	T cells only	1088	25	76	62	78	88	65	34	68	68	29	23	65	24	63	78	57	69	57	76	87	26	30	18	46	48	140	24	231	82	15	22	52
1088	CD8+	T cells only	1089	26	78	847	332	88	74	31	76	83	30	26	68	23	68	74	56	81	55	70	104	23	34	17	65	516	521	80	226	92	16	23	54
1089	CD8+	T cells only	1090	27	61	177	78	83	62	32	60	80	29	26	58	24	62	73	54	77	58	81	103	28	31	18	42	48	158	26	209	80	16	23	51
1090	CD8+	T cells only	1091	25	55	166	64	82	72	35	67	66	30	26	65	26	68	73	67	66	59	71	92	26	32	19	54	45	141	39	200	77	16	23	48
1091	CD8+	T cells only	1092	26	88	1128	68	67	66	33	61	72	27	25	75	26	71	59	55	67	56	58	82	27	31	18	46	45	147	90	201	58	14	24	53
1092	CD8+	T cells only	1093	26	83	772	91	79	70	35	56	81	28	23	67	22	66	68	105	79	59	72	86	24	30	21	42	45	131	32	208	81	22	21	51
1093	CD8+	T cells only	1094	25	70	56	72	101	71	35	65	71	29	25	69	28	64	78	54	76	60	79	85	22	31	18	43	45	117	26	215	74	15	22	46
1094	CD8+	T cells only	1095	32	69	43	86	87	66	36	68	68	29	31	72	22	62	60	48	84	65	84	93	22	31	17	45	45	179	33	225	72	13	22	47
1095	CD8+	T cells only	1096	31	84	951	78	64	69	33	56	67	31	26	59	25	61	72	53	78	61	70	86	24	31	17	44	47	157	47	215	77	14	27	47
1096	CD8+	T cells only	1097	26	72	39	72	71	73	33	71	62	27	22	63	27	65	59	58	79	55	82	78	23	29	16	41	43	137	27	206	57	14	21	42
1097	CD8+	T cells only	1098	24	71	2343	79	62	56	34	74	70	29	24	77	26	65	65	61	77	54	69	84	21	29	16	42	45	167	30	192	54	14	23	43
1098	CD8+	T cells only	1099	26	74	1545	61	72	64	34	62	66	25	23	73	22	66	54	56	62	61	75	86	21	28	18	41	41	206	44	195	72	14	25	40
1099	CD8+	T cells only	1100	22	68	1486	160	71	70	40	100	76	32	25	72	22	64	76	67	67	56	81	103	22	31	17	59	218	230	69	179	120	17	46	40
1100	CD8+	T cells only	1101	25	68	85	63	64	62	33	61	56	25	25	60	25	63	60	48	77	51	65	80	22	31	16	54	105	150	28	202	81	13	22	41
1101	CD8+	T cells only	1102	22	70	872	91	71	67	33	61	59	29	23	74	25	263	60	60	61	55	70	89	142	39	18	57	95	186	69	212	83	17	25	35
1102	CD8+	T cells only	1103	25	66	338	74	61	70	33	69	49	27	22	57	28	62	54	52	73	53	69	90	24	37	20	52	43	150	42	190	78	15	26	38
1103	CD8+	T cells only	1104	26	60	60	69	86	63	32	64	70	28	24	68	24	76	64	67	58	53	66	100	23	36	20	1019	63	123	28	171	74	15	22	40
1104	CD8+	T cells only	1105	25	55	574	83	75	67	34	54	71	25	22	70	25	68	63	64	72	51	63	84	23	33	18	47	56	126	31	164	69	15	23	38
1105	CD8+	T cells only	1106	25	62	1937	77	77	75	36	82	85	29	26	61	24	79	64	51	71	60	48	83	27	39	20	43	58	159	31	179	86	14	26	60
1106	CD8+	T cells only	1107	27	65	1831	88	83	67	35	63	73	28	23	54	21	66	57	51	71	56	86	91	27	46	18	38	47	204	52	191	84	14	22	55
1107	CD8+	T cells only	1108	27	60	101	73	60	64	52	72	66	27	23	64	25	69	65	48	75	59	80	92	24	37	20	40	45	154	30	193	60	14	28	55
1108	CD8+	T cells only	1109	24	56	367	135	51	80	37	72	65	31	25	76	26	62	55	57	78	58	69	106	24	39	18	44	47	224	71	175	151	16	39	53
1109	CD8+	T cells only	1110	27	63	1094	312	64	70	37	82	56	31	26	76	27	70	70	65	61	59	82	95	23	40	18	46	47	659	84	267	171	17	51	55
1110	CD8+	T cells only	1111	57	78	356	341	69	84	36	62	85	33	25	121	27	79	78	51	71	62	93	101	24	41	18	203	168	304	150	237	102	16	28	49
1111	CD8+	T cells only	1112	27	88	617	81	64	74	36	72	85	31	27	78	28	71	83	52	67	77	81	106	22	40	18	38	53	157	33	241	73	14	23	47
1112	CD8+	T cells only	1113	26	79	81	92	66	66	37	73	79	29	25	62	24	74	66	60	66	79	130	102	23	47	17	40	52	215	26	295	105	13	34	50
1113	CD8+	T cells only	1114	28	70	1393	67	70	68	35	88	82	29	23	72	24	72	75	60	64	75	77	107	23	46	18	47	59	217	79	252	89	14	20	52
1114	CD8+	T cells only	1115	26	65	154	86	71	70	34	56	73	28	24	62	25	75	64	52	66	70	72	101	23	50	18	44	55	134	45	265	91	13	22	48
1115	CD8+	T cells only	1116	26	70	39	77	78	71	35	74	67	30	25	86	26	67	69	57	69	73	72	94	23	57	18	40	54	121	31	235	89	12	20	53
1116	CD8+	T cells only	1117	30	88	400	98	67	67	35	74	78	30	27	72	24	69	58	57	79	77	82	108	27	57	20	43	63	150	30	247	85	14	22	57
1117	CD8+	T cells only	1118	24	112	481	86	74	62	35	73	93	30	22	75	21	81	79	60	77	82	76	167	26	62	17	137	85	165	72	306	109	14	21	54
1118	CD8+	T cells only	1119	26	78	355	96	75	72	35	78	81	28	23	59	24	75	66	60	83	88	64	101	24	56	15	49	77	163	37	249	93	12	22	51
1119	CD8+	T cells only	1120	25	69	158	93	59	65	34	67	73	29	23	77	26	67	75	62	72	82	76	124	22	208	17	51	91	178	47	241	401	12	18	52
1120	CD8+	T cells only	1121	26	66	226	81	67	64	34	55	70	29	22	66	26	77	61	58	68	86	71	116	26	34	17	42	50	161	34	206	98	12	21	46
1121	CD8+	T cells only	1122	23	65	82	90	78	79	41	69	67	29	21	60	25	71	62	64	85	78	84	109	23	42	19	61	53	184	36	249	67	12	23	43
1122	CD8+	T cells only	1123	26	69	191	100	73	76	31	57	70	26	22	65	23	71	75	61	72	72	76	116	19	45	20	40	52	142	32	229	80	13	20	46
1123	CD8+	T cells only	1124	24	67	434	95	80	78	32	70	80	26	22	74	25	76	60	63	79	71	96	102	23	45	19	44	55	135	31	247	83	15	24	44
1124	CD8+	T cells only	1125	26	64	33	74	84	84	30	87	66	26	20	70	25	85	69	62	77	71	72	94	23	41	18	44	51	123	45	225	72	12	22	47
1125	CD8+	T cells only	1126	23	74	860	109	73	90	34	76	67	29	23	69	24	80	84	66	68	77	87	107	24	40	20	49	56	133	98	239	89	15	26	44
1126	CD8+	T cells only	1127	28	69	490	137	69	74	32	78	71	29	22	64	25	101	76	57	80	72	83	113	27	45	18	53	112	190	131	236	96	13	49	41
1127	CD8+	T cells only	1128	23	78	741	106	74	90	33	69	70	27	20	71	23	82	74	64	75	78	63	110	22	48	17	47	61	135	53	247	86	12	22	43
1128	CD8+	T cells only	1129	23	63	104	128	86	81	34	76	91	29	21	81	24	124	88	63	84	76	82	101	26	46	16	46	70	131	47	270	70	11	25	37
1129	CD8+	T cells only	1130	24	102	41	99	74	89	35	88	103	27	23	83	22	102	76	68	81	79	74	103	22	46	18	47	60	131	37	264	86	13	25	37
1130	CD8+	T cells only	1131	28	88	348	214	94	113	36	111	100	32	24	86	29	102	93	60	104	75	158	146	24	52	19	104	211	307	95	305	241	14	105	36
1131	CD8+	T cells only	1132	24	94	259	109	105	105	38	109	107	34	26	95	27	121	108	71	114	77	107	153	25	54	22	56	58	178	42	353	112	14	26	41
1132	CD8+	T cells only	1133	25	91	452	104	90	88	38	102	78	32	28	79	22	94	74	66	111	75	92	125	18	53	19	74	60	161	37	289	102	12	32	41
1133	CD8+	T cells only	1134	26	91	338	129	103	89	37	100	100	39	26	79	23	102	77	65	88	78	90	135	18	53	18	98	80	152	32	337	88	12	30	45
1134	CD8+	T cells only	1135	29	86	46	112	107	85	36	88	85	31	26	104	27	100	85	66	79	79	95	133	21	52	20	53	59	170	49	304	95	14	28	43
1135	CD8+	T cells only	1136	27	77	800	97	98	82	34	99	94	31	23	93	25	90	85	64	99	78	94	136	21	52	19	53	63	130	39	256	73	12	24	37
1136	CD8+	T cells only	1137	27	86	214	124	80	82	31	74	90	30	21	82	18	89	83	71	84	75	76	133	20	47	18	59	97	155	39	229	93	11	30	42
1137	CD8+	T cells only	1138	23	88	630	359	67	71	32	95	96	28	20	78	23	104	66	67	79	77	126	121	26	53	16	1078	225	336	118	233	157	12	35	43
1138	CD8+	T cells only	1139	23	59	151	104	87	79	32	102	78	26	20	70	21	117	82	64	76	74	87	127	38	50	16	54	66	126	43	228	85	12	26	36
1139	CD8+	T cells only	1140	23	91	300	92	97	83	32	85	96	25	20	81	20	99	73	75	92	73	91	113	21	50	18	54	56	121	61	240	79	12	20	37
1140	CD8+	T cells only	1141	26	83	838	98	77	89	36	85	86	27	23	94	24	74	80	70	89	80	93	124	21	55	17	51	57	119	29	233	92	12	22	38
1141	CD8+	T cells only	1142	27	76	67	120	84	91	37	99	96	29	26	92	23	89	99	70	81	81	105	125	25	57	20	47	60	136	30	240	96	13	22	34
1142	CD8+	T cells only	1143	26	84	119	116	89	90	36	77	93	29	25	85	25	86	101	69	86	83	102	136	23	56	19	50	53	134	29	258	86	12	24	37
1143	CD8+	T cells only	1144	25	86	32	102	85	92	34	81	93	29	21	90	22	86	96	69	91	77	109	119	22	60	18	47	52	117	29	221	74	12	20	36
1144	CD8+	T cells only	1145	27	94	86	120	88	79	35	93	103	30	23	74	24	82	92	63	84	73	94	126	22	56	19	44	53	98	42	225	94	13	21	38
1145	CD8+	T cells only	1146	23	64	38	113	81	96	34	89	79	28	24	73	21	87	85	78	85	73	101	126	21	54	20	63	52	144	29	238	96	15	29	36
1146	CD8+	T cells only	1147	26	87	46	110	85	89	37	81	72	30	27	86	25	78	64	78	99	76	91	119	22	55	22	45	54	122	33	270	79	16	21	37
1147	CD8+	T cells only	1148	25	99	199	95	84	104	35	96	90	32	24	91	23	84	106	80	98	75	89	141	27	52	24	47	54	119	89	232	97	16	25	47
1148	CD8+	T cells only	1149	24	88	322	105	86	83	33	90	86	31	22	88	24	88	86	70	87	76	83	139	26	53	23	58	60	113	115	256	103	15	25	37
1149	CD8+	T cells only	1150	28	88	575	101	101	92	34	77	92	31	26	83	24	97	97	63	91	75	125	123	22	52	23	66	89	131	35	259	90	18	29	38
1150	CD8+	T cells only	1151	26	86	446	97	97	92	37	97	100	28	26	91	23	91	87	64	87	74	87	146	24	54	19	56	58	123	34	283	102	13	22	38
1151	CD8+	T cells only	1152	23	88	112	83	82	83	36	86	110	33	23	66	21	79	88	72	103	70	84	149	20	52	17	72	66	132	36	280	83	13	19	43
1152	CD8+	T cells only	1153	29	74	2184	89	65	86	40	62	78	33	27	78	28	65	71	66	74	74	80	96	41	32	22	47	63	188	42	297	71	18	27	70
1153	CD8+	T cells only	1154	27	58	255	75	73	75	38	74	74	34	27	69	25	68	67	68	90	69	78	111	43	37	23	52	61	225	31	354	72	19	26	69
1154	CD8+	T cells only	1155	30	86	312	83	69	87	37	73	49	33	28	56	33	81	94	58	78	72	86	111	38	37	22	50	58	232	41	352	79	20	30	74
1155	CD8+	T cells only	1156	31	83	937	91	78	80	40	68	66	31	27	69	30	74	82	60	71	73	79	107	42	41	23	56	58	208	40	316	96	18	26	74
1156	CD8+	T cells only	1157	29	85	1815	76	77	100	35	73	81	34	28	87	35	81	74	69	90	75	87	120	43	44	27	56	57	199	35	374	84	18	26	75
1157	CD8+	T cells only	1158	34	68	306	83	84	82	36	75	64	35	32	69	30	70	77	62	73	70	80	107	40	40	26	55	54	166	41	333	82	19	28	70
1158	CD8+	T cells only	1159	32	70	741	79	83	105	40	88	60	34	31	65	32	72	71	70	63	68	74	85	37	46	25	91	57	194	39	328	93	24	28	74
1159	CD8+	T cells only	1160	32	79	1422	75	86	82	42	66	78	40	34	64	32	75	75	58	79	74	79	85	37	42	28	77	93	193	45	233	89	23	32	77
1160	CD8+	T cells only	1161	34	74	2259	66	81	82	44	88	85	40	35	71	31	74	84	74	67	75	78	109	39	39	25	67	52	311	70	303	83	23	32	64
1161	CD8+	T cells only	1162	35	86	363	85	77	84	43	64	85	40	35	61	33	74	74	64	87	75	85	112	36	39	24	60	57	218	68	285	94	22	31	74
1162	CD8+	T cells only	1163	38	75	1087	70	91	74	49	80	68	37	34	77	32	84	69	81	84	77	82	88	37	44	25	59	53	239	43	281	93	22	32	56
1163	CD8+	T cells only	1164	33	77	167	89	90	79	48	70	68	37	28	87	32	75	78	62	67	68	83	125	35	43	24	57	57	212	34	282	87	22	30	59
1164	CD8+	T cells only	1165	30	86	456	119	83	92	38	83	81	35	31	83	33	94	102	71	95	74	81	104	34	38	28	53	48	228	39	275	70	23	30	54
1165	CD8+	T cells only	1166	31	85	169	92	87	85	38	84	81	34	28	89	35	75	68	73	93	69	90	113	35	36	25	53	51	251	30	322	82	25	29	55
1166	CD8+	T cells only	1167	35	97	99	93	89	83	36	92	94	32	32	91	35	85	76	69	71	66	89	109	35	42	28	54	49	290	34	293	85	24	28	55
1167	CD8+	T cells only	1168	32	85	188	94	73	82	39	81	98	35	28	69	35	79	66	71	104	67	70	112	32	41	25	50	54	234	30	277	73	22	30	54
1168	CD8+	T cells only	1169	28	84	721	82	86	78	38	72	84	35	29	71	33	66	62	70	78	77	71	97	30	41	22	49	55	182	55	277	79	22	25	58
1169	CD8+	T cells only	1170	34	65	148	83	67	74	44	73	75	31	30	71	32	75	66	68	91	71	92	92	29	41	26	53	54	248	61	303	80	20	26	55
1170	CD8+	T cells only	1171	31	78	1820	85	95	78	40	85	89	34	30	75	32	70	89	74	79	70	68	121	33	41	27	51	63	211	79	268	96	24	31	52
1171	CD8+	T cells only	1172	29	97	953	78	91	70	40	87	84	33	26	84	32	78	71	70	87	70	83	116	29	38	20	48	53	222	42	314	81	20	27	57
1172	CD8+	T cells only	1173	28	84	2546	113	72	63	39	81	81	31	30	52	33	68	89	62	78	94	88	106	28	39	24	46	52	257	52	261	93	20	41	53
1173	CD8+	T cells only	1174	31	74	888	88	82	78	38	78	85	33	28	75	32	79	60	70	89	75	81	120	26	38	24	50	58	213	39	275	103	19	25	61
1174	CD8+	T cells only	1175	30	76	847	79	94	89	37	80	70	34	27	75	32	65	75	66	76	76	86	135	28	39	26	49	62	186	39	302	88	20	25	53
1175	CD8+	T cells only	1176	30	66	88	77	95	78	41	77	85	35	29	80	32	71	89	58	102	76	74	113	28	37	19	53	57	221	45	288	84	20	25	56
1176	CD8+	T cells only	1177	31	105	2800	101	112	63	39	73	81	35	32	86	38	74	84	72	85	79	86	121	31	45	24	50	58	231	50	352	79	20	30	58
1177	CD8+	T cells only	1178	26	75	382	128	86	67	38	84	72	32	35	80	32	76	85	73	82	77	83	121	28	39	19	61	119	284	37	323	108	18	29	52
1178	CD8+	T cells only	1179	28	84	1503	76	75	78	36	84	76	32	29	86	29	76	73	69	80	61	86	99	28	38	20	39	44	223	46	256	72	19	26	45
1179	CD8+	T cells only	1180	27	89	1803	82	76	77	35	89	67	28	31	74	29	78	83	69	72	61	76	94	24	39	20	37	41	158	32	285	72	18	26	40
1180	CD8+	T cells only	1181	27	78	796	80	80	69	35	88	52	31	27	61	29	65	64	61	85	61	72	89	28	40	20	43	41	144	34	195	80	17	24	45
1181	CD8+	T cells only	1182	29	78	116	110	108	76	38	62	70	31	27	72	27	75	60	57	71	63	80	104	25	40	18	44	47	163	31	219	85	16	31	44
1182	CD8+	T cells only	1183	28	61	235	83	94	82	35	66	73	32	30	65	27	84	69	63	85	71	55	101	24	42	20	45	48	226	29	221	74	16	24	49
1183	CD8+	T cells only	1184	29	68	336	82	90	69	38	65	87	28	28	82	32	125	98	74	80	63	73	95	45	43	21	46	47	154	31	215	79	19	25	47
1184	CD8+	T cells only	1185	28	65	1016	94	79	71	35	67	79	29	25	69	24	72	54	69	81	58	67	85	23	41	21	43	43	150	30	242	65	17	23	49
1185	CD8+	T cells only	1186	29	68	62	78	98	72	36	83	75	28	26	56	31	76	65	62	65	67	75	106	26	42	21	44	51	164	36	267	80	15	21	44
1186	CD8+	T cells only	1187	29	73	76	67	83	76	34	75	76	32	28	67	36	78	79	75	77	60	78	101	26	48	21	42	48	136	32	221	83	17	23	41
1187	CD8+	T cells only	1188	25	88	379	83	102	74	37	83	73	32	25	86	27	76	86	67	65	74	92	117	25	43	21	43	52	231	51	344	71	19	26	51
1188	CD8+	T cells only	1189	25	80	153	81	91	74	36	72	72	27	22	64	23	66	74	56	83	65	69	101	23	43	18	41	47	139	36	225	80	14	22	47
1189	CD8+	T cells only	1190	26	77	986	94	91	82	37	74	74	30	21	70	21	71	77	62	71	69	79	104	26	50	20	46	64	256	52	211	79	14	20	49
1190	CD8+	T cells only	1191	25	72	69	94	97	70	37	66	80	28	24	72	25	83	81	58	89	72	80	108	28	56	21	43	59	169	36	230	85	13	22	50
1191	CD8+	T cells only	1192	25	66	277	84	81	78	33	62	79	31	22	71	22	78	73	61	69	83	79	130	26	52	20	46	70	161	31	213	80	14	21	64
1192	CD8+	T cells only	1193	21	73	782	406	86	80	38	93	89	32	23	67	24	77	84	56	74	86	81	111	25	50	19	59	83	317	148	277	307	19	42	53
1193	CD8+	T cells only	1194	23	72	143	90	100	78	33	65	75	29	23	74	23	72	76	55	62	79	70	115	26	54	17	44	70	533	126	233	81	14	21	52
1194	CD8+	T cells only	1195	24	72	405	115	100	67	34	74	73	29	20	81	20	68	84	55	79	79	65	137	24	54	17	46	67	185	125	261	79	15	21	53
1195	CD8+	T cells only	1196	25	85	1026	101	87	74	36	77	80	32	25	69	20	73	88	65	72	85	92	133	25	52	17	47	70	159	51	228	81	11	24	58
1196	CD8+	T cells only	1197	21	65	220	84	68	74	33	75	65	25	23	67	23	78	74	58	96	64	72	95	22	39	17	41	42	142	52	195	73	12	20	39
1197	CD8+	T cells only	1198	22	84	928	87	81	62	32	86	70	27	26	80	24	68	64	64	67	61	75	108	21	37	16	47	45	142	66	178	84	13	21	38
1198	CD8+	T cells only	1199	25	87	431	87	99	79	42	68	81	26	22	77	24	77	70	69	70	68	80	98	23	46	22	43	51	143	38	208	75	14	22	45
1199	CD8+	T cells only	1200	22	84	118	118	85	61	35	69	76	26	23	68	30	90	75	68	83	64	77	116	28	48	22	50	46	156	51	222	100	14	23	46
1200	CD8+	T cells only	1201	29	78	1826	213	97	75	41	98	65	28	25	73	29	65	70	60	69	72	96	106	25	43	21	107	60	212	64	196	83	16	31	49
1201	CD8+	T cells only	1202	25	76	481	126	73	65	37	74	88	34	23	76	26	75	70	68	70	76	70	119	23	43	18	55	58	144	37	224	85	13	24	49
1202	CD8+	T cells only	1203	26	63	44	121	84	69	36	70	76	29	23	84	25	84	70	57	88	74	71	117	24	48	19	43	55	148	29	199	102	13	21	42
1203	CD8+	T cells only	1204	25	73	188	117	78	70	35	76	86	28	25	78	26	75	67	71	74	72	77	119	21	51	17	46	51	148	44	254	107	12	25	45
1204	CD8+	T cells only	1205	23	84	1149	100	92	80	39	91	89	37	24	71	24	82	75	63	89	72	83	116	23	43	17	50	101	161	57	220	113	13	27	46
1205	CD8+	T cells only	1206	23	93	643	161	77	90	33	73	88	28	25	73	25	86	75	69	86	71	78	135	22	40	19	109	167	153	33	248	155	12	358	39
1206	CD8+	T cells only	1207	24	95	168	144	69	74	31	101	98	30	24	92	26	83	78	62	96	76	103	134	21	39	17	54	58	143	105	281	113	13	37	39
1207	CD8+	T cells only	1208	26	99	72	119	91	81	36	94	81	29	24	88	24	79	93	66	101	69	88	130	22	42	18	51	52	131	33	250	102	12	25	39
1208	CD8+	T cells only	1209	26	82	916	122	79	72	35	93	86	30	23	70	26	85	85	61	93	70	104	147	23	37	19	48	57	157	47	267	88	16	22	40
1209	CD8+	T cells only	1210	23	98	40	109	88	72	32	78	78	27	23	83	22	71	82	64	97	70	93	136	22	40	18	50	57	137	31	261	98	13	18	40
1210	CD8+	T cells only	1211	25	79	38	106	81	72	32	85	83	28	21	87	22	74	88	60	88	70	93	119	19	38	18	47	52	134	35	229	94	13	23	40
1211	CD8+	T cells only	1212	23	75	30	110	88	72	33	100	102	27	22	84	23	69	66	61	83	71	85	125	22	33	17	46	59	138	37	257	82	11	21	41
1212	CD8+	T cells only	1213	24	79	66	116	86	80	33	68	93	29	23	72	23	75	82	65	87	68	94	124	19	33	19	48	59	123	30	262	84	14	35	41
1213	CD8+	T cells only	1214	23	70	41	135	87	82	33	88	78	28	26	68	19	79	87	62	93	68	118	140	22	48	17	54	86	121	47	250	108	12	26	44
1214	CD8+	T cells only	1215	24	87	109	95	81	79	32	84	75	25	24	73	21	83	85	57	84	73	66	134	21	46	20	55	65	120	39	257	87	12	25	40
1215	CD8+	T cells only	1216	24	68	525	91	84	78	33	83	93	33	26	92	22	78	82	69	82	75	92	124	20	64	16	53	96	151	121	273	131	12	25	40
1216	CD8+	T cells only	1217	27	81	32	104	79	95	36	83	97	28	23	71	22	76	76	57	78	69	105	129	21	58	18	55	72	119	36	289	91	13	24	44
1217	CD8+	T cells only	1218	26	87	36	99	87	82	36	119	91	27	23	88	23	82	78	66	81	82	95	140	19	66	17	58	66	127	41	263	68	12	26	40
1218	CD8+	T cells only	1219	23	85	33	95	91	87	37	91	100	27	23	84	23	87	76	67	89	72	89	136	19	63	18	52	58	128	35	274	78	13	24	39
1219	CD8+	T cells only	1220	24	70	531	109	100	93	34	84	111	31	25	105	26	115	97	66	81	74	114	134	22	66	20	56	66	145	92	272	112	12	22	45
1220	CD8+	T cells only	1221	27	92	414	94	77	80	37	110	84	28	25	89	23	83	88	69	83	72	124	131	21	65	19	59	77	132	58	242	92	13	22	39
1221	CD8+	T cells only	1222	26	99	810	100	90	96	33	104	99	28	24	77	25	87	89	63	98	77	101	137	23	59	19	45	55	120	46	265	113	13	23	39
1222	CD8+	T cells only	1223	23	91	529	98	110	90	35	89	93	28	25	92	23	101	75	76	100	74	100	141	25	56	22	45	58	121	43	257	100	16	23	34
1223	CD8+	T cells only	1224	25	93	549	95	104	85	33	92	95	29	22	89	23	110	85	62	102	72	104	142	22	55	20	63	134	132	31	289	132	14	22	37
1224	CD8+	T cells only	1225	22	87	443	98	84	92	35	92	117	29	24	99	23	98	92	74	104	70	94	153	25	50	22	51	55	132	31	280	91	14	26	37
1225	CD8+	T cells only	1226	22	79	31	101	95	84	39	83	90	29	27	88	25	109	69	70	97	69	91	126	25	48	21	49	55	135	36	271	77	14	22	32
1226	CD8+	T cells only	1227	27	90	171	86	90	101	39	100	83	30	27	99	25	71	83	80	99	78	119	127	21	52	26	49	50	152	55	318	90	14	25	36
1227	CD8+	T cells only	1228	26	85	322	112	109	86	38	88	93	31	25	107	27	75	81	67	90	74	91	120	20	57	18	87	55	150	35	266	104	15	24	41
1228	CD8+	T cells only	1229	26	97	279	1107	106	86	38	95	102	29	26	112	24	87	98	64	100	75	334	163	19	55	17	84	71	158	92	272	313	14	104	37
1229	CD8+	T cells only	1230	24	104	554	137	82	77	37	77	99	30	27	98	25	75	84	76	81	80	103	117	20	51	17	62	53	189	33	217	92	11	23	39
1230	CD8+	T cells only	1231	25	86	572	112	89	71	35	88	80	29	24	74	24	74	97	62	78	67	92	130	18	48	17	61	55	111	54	272	95	14	29	35
1231	CD8+	T cells only	1232	25	98	57	120	84	79	35	79	93	29	23	88	24	76	98	77	93	72	87	129	22	52	18	57	53	123	31	259	75	11	25	38
1232	CD8+	T cells only	1233	25	91	303	161	96	92	36	88	125	40	28	94	24	73	73	76	92	78	100	135	23	56	20	48	67	165	108	231	91	20	36	51
1233	CD8+	T cells only	1234	31	104	3529	102	67	74	41	75	66	35	30	78	26	70	69	83	71	71	69	97	37	38	19	57	194	466	82	259	187	22	40	59
1234	CD8+	T cells only	1235	26	94	2468	85	92	67	41	73	74	33	26	69	29	79	66	81	71	73	59	107	34	36	20	48	75	234	32	274	82	18	29	64
1235	CD8+	T cells only	1236	31	81	1188	95	72	69	40	81	60	32	30	81	27	71	82	75	73	70	94	120	36	33	20	48	72	330	79	284	74	21	30	60
1236	CD8+	T cells only	1237	32	88	1584	819	76	79	37	79	86	31	31	74	29	73	85	68	66	64	147	121	35	37	21	125	581	411	75	310	239	21	67	58
1237	CD8+	T cells only	1238	29	77	714	95	97	66	40	61	80	35	28	71	30	77	71	77	74	69	73	107	34	38	23	50	68	229	31	276	87	24	30	62
1238	CD8+	T cells only	1239	31	73	463	91	76	71	42	79	91	32	29	73	31	84	81	86	71	63	59	107	33	38	23	54	63	178	43	250	77	26	30	62
1239	CD8+	T cells only	1240	31	75	850	82	84	77	43	72	74	37	34	84	32	82	76	76	79	71	84	103	32	41	27	57	70	235	49	222	86	25	29	62
1240	CD8+	T cells only	1241	32	74	155	117	80	81	42	79	78	35	36	63	35	85	71	68	73	64	78	98	33	41	27	63	96	205	41	257	97	28	30	65
1241	CD8+	T cells only	1242	33	82	339	107	83	74	45	75	66	34	31	61	38	70	79	59	76	67	74	118	33	38	24	55	61	220	37	236	82	26	29	64
1242	CD8+	T cells only	1243	74	79	2020	100	76	77	43	84	84	36	30	66	36	80	90	67	63	67	71	100	35	40	25	49	58	340	37	254	98	26	33	58
1243	CD8+	T cells only	1244	33	80	886	84	86	79	41	78	81	36	29	74	34	239	77	63	66	66	79	99	44	36	25	49	51	301	38	216	85	25	34	58
1244	CD8+	T cells only	1245	36	93	281	119	88	87	49	92	85	38	37	88	37	71	82	78	85	71	92	124	33	38	26	57	57	280	62	269	72	26	32	56
1245	CD8+	T cells only	1246	34	86	1221	107	109	76	48	91	88	37	35	77	34	69	83	61	82	82	110	128	32	39	26	60	58	260	41	256	79	23	32	64
1246	CD8+	T cells only	1247	34	83	117	84	91	78	45	76	91	35	35	68	34	77	82	62	81	79	101	116	31	36	26	53	55	351	45	260	82	21	32	59
1247	CD8+	T cells only	1248	34	82	2585	91	95	74	44	80	79	37	32	76	36	83	70	65	75	71	94	98	28	34	24	48	49	242	37	243	93	18	29	54
1248	CD8+	T cells only	1249	32	52	84	77	76	76	42	74	83	36	37	86	33	82	84	63	72	70	79	106	31	38	23	46	47	216	35	258	92	21	29	47
1249	CD8+	T cells only	1250	31	86	178	127	95	82	39	72	74	36	34	77	32	118	75	75	84	67	83	92	51	37	24	47	46	551	51	230	84	19	28	52
1250	CD8+	T cells only	1251	29	88	163	81	73	74	36	69	78	34	31	92	32	81	65	65	93	69	86	124	29	34	25	45	45	211	48	213	69	20	27	51
1251	CD8+	T cells only	1252	28	96	927	75	69	81	37	86	80	36	29	73	33	71	83	68	87	62	80	93	28	35	23	48	43	187	48	197	97	24	31	45
1252	CD8+	T cells only	1253	31	70	1289	82	76	78	40	91	81	35	33	83	37	81	80	70	74	61	72	109	35	38	25	101	61	170	69	228	100	23	33	45
1253	CD8+	T cells only	1254	28	83	895	84	83	68	36	70	81	35	30	85	32	85	80	68	68	62	83	84	29	36	24	44	49	219	40	224	77	19	28	43
1254	CD8+	T cells only	1255	28	88	519	75	80	62	44	70	94	31	28	69	36	68	62	74	68	64	76	95	30	35	26	42	41	200	37	210	85	24	33	41
1255	CD8+	T cells only	1256	31	77	1408	128	93	90	42	88	75	31	29	73	39	76	76	69	77	58	95	98	27	38	25	49	51	208	74	220	103	22	30	43
1256	CD8+	T cells only	1257	29	69	56	65	73	80	38	72	80	33	29	72	31	70	62	67	76	55	76	104	29	36	24	41	41	162	29	189	68	23	28	40
1257	CD8+	T cells only	1258	30	63	864	207	101	86	41	79	64	30	28	76	34	74	71	61	62	61	67	96	28	42	26	41	41	233	34	222	124	23	24	43
1258	CD8+	T cells only	1259	29	83	1054	81	86	80	38	86	65	32	28	72	33	79	75	70	72	62	75	92	27	44	25	45	45	151	31	193	89	19	26	46
1259	CD8+	T cells only	1260	27	59	78	76	93	92	38	84	82	32	30	72	33	78	73	72	68	60	75	94	26	41	24	44	43	184	46	223	77	19	24	45
1260	CD8+	T cells only	1261	35	77	586	94	94	84	38	77	85	35	30	82	30	74	77	70	82	74	71	116	29	44	26	48	69	248	51	270	95	22	27	49
1261	CD8+	T cells only	1262	30	76	362	90	83	90	39	64	83	35	32	71	35	79	94	65	81	70	82	106	25	42	27	49	75	235	35	227	81	19	31	52
1262	CD8+	T cells only	1263	28	81	1068	98	71	88	38	87	66	30	29	81	28	89	75	70	80	70	71	180	26	40	22	62	162	228	46	280	104	18	57	46
1263	CD8+	T cells only	1264	26	77	55	117	97	89	43	93	89	30	29	82	34	78	72	75	89	74	87	116	25	51	25	43	57	666	56	211	82	23	28	44
1264	CD8+	T cells only	1265	27	85	967	218	75	74	39	70	90	30	30	67	31	81	87	67	84	73	140	129	28	49	24	142	619	263	70	212	267	18	91	44
1265	CD8+	T cells only	1266	26	83	108	98	86	87	38	78	84	33	26	72	31	86	70	65	94	84	84	120	31	53	23	55	65	170	45	231	99	14	35	56
1266	CD8+	T cells only	1267	27	123	387	94	80	95	36	78	85	33	26	90	25	89	55	62	75	90	80	118	24	51	24	57	67	212	42	262	68	15	24	65
1267	CD8+	T cells only	1268	26	70	39	100	82	95	35	69	88	31	27	76	24	79	73	60	82	85	102	117	24	49	22	49	66	255	43	250	105	15	22	55
1268	CD8+	T cells only	1269	24	74	880	104	82	77	31	72	70	32	24	74	24	77	59	62	91	81	88	136	27	51	17	43	54	159	56	254	75	14	22	57
1269	CD8+	T cells only	1270	23	73	318	344	83	82	34	80	97	29	23	61	26	77	101	61	73	73	102	136	27	37	16	75	180	214	33	279	144	15	374	70
1270	CD8+	T cells only	1271	20	78	46	88	80	89	38	74	76	29	23	72	28	83	80	58	85	66	89	118	31	40	18	42	54	231	33	227	86	14	20	52
1271	CD8+	T cells only	1272	22	73	628	89	93	74	31	66	67	26	24	67	25	82	61	70	74	69	81	116	22	36	17	38	46	167	34	216	89	13	21	46
1272	CD8+	T cells only	1273	23	81	38	152	101	78	34	67	68	24	23	84	33	84	72	57	73	63	90	104	26	41	17	40	43	148	26	230	268	16	45	47
1273	CD8+	T cells only	1274	19	68	62	92	92	79	36	84	81	26	22	66	28	78	81	61	84	66	81	122	26	44	21	44	50	104	37	192	111	16	23	46
1274	CD8+	T cells only	1275	22	71	289	189	88	74	34	86	83	27	24	69	26	71	59	64	73	67	88	117	24	45	20	67	54	148	34	197	96	17	28	46
1275	CD8+	T cells only	1276	22	87	225	86	96	73	34	81	74	27	21	85	29	77	77	64	48	66	80	103	28	42	20	39	48	139	37	182	72	15	19	50
1276	CD8+	T cells only	1277	24	87	234	88	82	80	35	61	86	28	26	81	27	83	78	65	62	73	83	122	25	42	20	41	52	135	25	208	82	15	22	49
1277	CD8+	T cells only	1278	24	89	988	86	107	82	33	82	75	33	24	61	28	73	79	70	79	71	139	120	22	45	21	57	79	159	62	189	95	16	23	47
1278	CD8+	T cells only	1279	25	89	1343	105	82	74	33	87	68	32	26	85	29	77	70	62	96	78	73	120	23	45	21	133	73	198	42	257	86	14	26	57
1279	CD8+	T cells only	1280	26	73	76	130	104	88	35	80	80	30	28	99	30	76	75	70	85	80	86	134	21	48	23	54	68	173	42	237	97	13	30	55
1280	CD8+	T cells only	1281	25	85	1012	129	99	81	38	88	92	29	24	85	26	70	76	67	87	70	85	102	24	49	22	55	141	158	62	263	93	16	27	49
1281	CD8+	T cells only	1282	27	78	76	116	116	94	37	82	83	28	24	87	26	78	70	67	69	75	84	120	23	53	22	45	54	159	31	218	94	15	27	45
1282	CD8+	T cells only	1283	28	89	174	124	130	91	39	91	94	29	24	71	25	86	94	65	89	72	75	117	23	53	21	47	55	164	36	241	107	14	24	46
1283	CD8+	T cells only	1284	27	74	58	174	138	86	39	75	101	30	22	77	29	89	82	79	82	72	87	130	22	54	22	43	54	140	41	228	102	16	25	43
1284	CD8+	T cells only	1285	25	81	317	93	94	108	32	79	77	27	25	72	28	83	85	63	99	72	89	117	25	54	24	47	56	130	36	220	92	16	24	43
1285	CD8+	T cells only	1286	25	71	42	106	79	96	35	99	76	29	26	91	23	79	84	67	74	65	77	124	22	49	24	44	52	138	31	218	88	14	25	45
1286	CD8+	T cells only	1287	24	92	553	97	99	81	33	86	72	27	22	71	27	82	93	69	86	66	94	129	24	52	22	46	52	134	38	220	110	15	23	46
1287	CD8+	T cells only	1288	25	81	107	722	85	85	35	77	65	26	24	99	27	78	86	70	71	73	98	123	25	51	23	250	233	689	89	204	89	15	73	43
1288	CD8+	T cells only	1289	25	89	581	108	91	83	35	80	77	27	26	74	30	78	75	71	82	72	66	126	24	53	22	47	53	134	58	203	84	15	24	42
1289	CD8+	T cells only	1290	26	94	272	108	105	91	35	85	77	29	27	75	28	85	72	68	87	75	83	122	22	53	20	49	53	142	36	214	91	16	21	43
1290	CD8+	T cells only	1291	25	76	47	94	79	86	35	79	81	31	26	69	29	89	70	73	84	75	80	125	22	51	22	52	53	131	34	216	85	14	25	45
1291	CD8+	T cells only	1292	27	71	99	119	104	114	35	69	88	31	25	87	26	106	106	108	79	78	96	130	24	53	20	47	56	139	30	236	394	14	106	50
1292	CD8+	T cells only	1293	29	79	1051	98	101	94	35	101	97	30	26	82	30	78	82	74	91	79	90	138	23	53	21	58	86	142	43	224	89	14	25	47
1293	CD8+	T cells only	1294	29	87	539	123	87	86	34	85	84	27	25	69	28	94	77	68	72	74	88	129	21	52	24	53	59	119	48	283	115	13	27	46
1294	CD8+	T cells only	1295	25	95	345	124	85	89	37	79	96	29	22	69	28	84	74	68	93	75	78	128	22	53	22	57	75	165	30	253	207	14	31	47
1295	CD8+	T cells only	1296	25	86	284	106	91	100	42	88	97	28	22	83	30	96	78	82	91	76	100	141	22	58	22	75	69	181	62	282	126	14	29	47
1296	CD8+	T cells only	1297	25	98	81	108	104	97	39	96	83	32	24	95	27	99	93	73	86	80	101	144	22	62	22	64	69	149	55	268	119	13	30	47
1297	CD8+	T cells only	1298	27	102	409	115	106	84	34	87	107	32	26	75	28	92	96	68	84	87	103	156	21	60	22	56	73	143	37	311	111	15	29	44
1298	CD8+	T cells only	1299	26	97	99	126	97	103	36	109	92	33	26	94	26	94	85	91	105	83	100	155	21	64	23	59	73	148	33	292	194	17	26	44
1299	CD8+	T cells only	1300	29	89	539	105	117	91	38	88	95	33	29	77	26	96	87	76	92	82	122	127	25	61	23	54	61	164	37	264	124	15	25	44
1300	CD8+	T cells only	1301	32	96	339	141	91	90	39	97	87	34	31	88	26	106	79	68	82	90	97	152	24	58	22	57	66	148	46	291	123	16	26	46
1301	CD8+	T cells only	1302	26	111	37	116	101	100	40	91	95	34	25	97	25	98	94	75	97	81	100	155	25	58	23	52	63	143	46	283	114	15	23	42
1302	CD8+	T cells only	1303	23	100	74	109	86	99	39	78	92	30	26	84	24	91	122	76	99	81	112	160	24	79	21	50	61	130	43	300	216	15	23	46
1303	CD8+	T cells only	1304	22	91	323	98	101	96	40	99	96	33	26	79	25	95	93	76	88	81	98	126	25	77	22	52	63	142	32	299	248	16	25	43
1304	CD8+	T cells only	1305	30	70	472	99	108	70	31	84	78	35	25	71	32	73	61	72	88	73	77	109	40	35	19	53	70	194	32	295	84	17	24	83
1305	CD8+	T cells only	1306	30	89	1844	75	70	64	52	70	71	32	28	60	26	78	81	70	81	62	77	99	42	34	19	50	49	158	31	264	74	18	23	61
1306	CD8+	T cells only	1307	29	84	316	74	72	82	46	78	82	33	29	77	30	72	77	74	87	69	84	100	43	39	23	49	50	199	34	320	90	20	26	57
1307	CD8+	T cells only	1308	31	75	1085	102	76	80	43	64	91	32	30	81	30	69	78	89	82	69	71	108	42	42	24	51	51	191	42	296	100	24	26	63
1308	CD8+	T cells only	1309	28	80	778	87	81	75	40	74	78	36	28	84	28	69	88	70	72	70	77	115	39	40	23	53	49	223	35	276	80	23	26	60
1309	CD8+	T cells only	1310	29	89	1298	89	90	80	43	84	83	34	31	61	32	76	67	71	79	73	75	90	37	39	23	49	52	193	42	324	81	21	29	58
1310	CD8+	T cells only	1311	32	80	1395	128	78	75	45	84	83	35	29	68	34	81	87	68	96	80	85	102	37	39	24	46	55	205	34	299	117	26	30	55
1311	CD8+	T cells only	1312	33	83	164	77	82	69	44	73	80	34	31	70	31	74	68	85	75	72	87	109	34	41	23	48	54	175	52	276	85	20	28	54
1312	CD8+	T cells only	1313	33	77	225	801	96	80	38	68	77	35	32	86	34	79	240	72	76	70	79	108	37	41	23	57	61	330	39	268	387	32	40	64
1313	CD8+	T cells only	1314	32	66	147	125	75	74	46	79	71	37	34	82	31	83	73	74	73	69	81	112	34	41	24	51	54	361	36	326	97	22	37	61
1314	CD8+	T cells only	1315	34	94	61	89	74	80	47	72	86	36	33	83	29	75	71	69	80	67	78	96	36	38	23	55	58	194	37	292	81	21	33	64
1315	CD8+	T cells only	1316	33	71	205	78	91	65	47	68	83	38	32	68	33	68	83	78	89	72	77	116	33	38	23	56	55	230	46	255	77	22	31	53
1316	CD8+	T cells only	1317	28	89	1224	89	80	70	42	76	80	38	31	87	31	81	96	76	105	72	66	100	33	39	22	51	49	285	52	264	88	22	28	58
1317	CD8+	T cells only	1318	30	91	559	84	91	72	44	81	80	34	30	81	29	74	73	71	68	71	72	102	28	37	23	56	49	180	38	250	70	20	26	48
1318	CD8+	T cells only	1319	31	67	745	92	85	72	40	79	78	35	29	61	35	80	89	67	82	66	90	102	28	36	20	66	49	217	35	262	69	20	27	46
1319	CD8+	T cells only	1320	29	98	1910	203	72	63	39	61	71	37	27	69	28	67	70	71	73	56	131	111	28	33	20	47	95	221	103	257	162	21	71	49
1320	CD8+	T cells only	1321	27	89	2435	78	75	73	35	65	70	29	29	62	24	81	71	72	76	58	90	90	25	35	19	46	46	153	57	224	100	19	24	43
1321	CD8+	T cells only	1322	27	81	850	82	69	87	35	63	66	30	23	68	28	72	68	79	64	58	63	101	27	31	17	37	41	149	41	205	79	17	26	42
1322	CD8+	T cells only	1323	24	65	264	120	97	78	31	85	74	31	28	70	27	64	78	76	96	59	90	103	27	31	19	51	58	165	34	212	170	18	35	43
1323	CD8+	T cells only	1324	27	76	384	76	81	77	33	79	71	29	24	68	27	74	76	77	74	60	73	92	27	34	18	36	42	135	25	242	82	16	25	41
1324	CD8+	T cells only	1325	27	65	54	79	70	71	34	81	63	29	25	83	29	68	73	69	82	58	63	98	26	37	18	36	42	140	27	224	103	16	26	42
1325	CD8+	T cells only	1326	26	81	1486	120	84	81	36	80	67	29	27	87	30	71	75	63	58	57	83	92	27	36	19	44	54	141	29	209	89	17	26	40
1326	CD8+	T cells only	1327	28	79	383	90	76	68	35	75	67	30	28	82	28	80	70	71	72	60	77	105	23	37	19	42	43	161	37	195	76	17	22	43
1327	CD8+	T cells only	1328	28	84	43	78	95	61	35	88	77	32	26	75	29	84	77	66	75	57	82	97	26	39	18	42	45	178	32	168	69	18	27	40
1328	CD8+	T cells only	1329	27	77	76	72	68	77	34	85	91	31	26	71	31	86	86	60	77	61	75	124	25	35	20	48	71	240	33	187	79	18	27	41
1329	CD8+	T cells only	1330	26	95	440	86	69	75	37	97	70	32	25	72	32	80	81	72	76	59	77	105	26	37	20	45	44	164	34	188	82	16	26	47
1330	CD8+	T cells only	1331	28	83	144	146	101	81	44	77	87	29	29	88	29	85	70	69	101	74	109	123	25	42	19	47	63	504	63	327	93	18	28	50
1331	CD8+	T cells only	1332	31	73	320	89	100	75	40	86	74	34	28	76	27	71	88	68	77	76	90	121	29	42	19	51	56	225	44	308	70	18	28	49
1332	CD8+	T cells only	1333	31	92	302	191	70	81	39	79	88	35	32	91	32	78	138	80	103	76	100	136	24	41	19	70	193	326	86	280	454	18	88	54
1333	CD8+	T cells only	1334	30	90	386	96	79	83	39	79	87	38	31	98	27	71	79	85	77	81	90	132	26	39	21	49	59	194	44	285	74	21	27	52
1334	CD8+	T cells only	1335	31	64	96	296	66	69	39	71	94	36	28	79	27	85	73	72	85	76	81	114	28	43	21	48	55	599	130	328	83	18	26	52
1335	CD8+	T cells only	1336	29	72	101	98	97	81	40	71	84	30	25	80	27	78	89	68	93	76	91	96	23	48	24	48	55	164	34	258	93	15	22	48
1336	CD8+	T cells only	1337	27	82	186	105	88	190	35	73	87	31	24	80	30	89	87	78	73	71	83	114	26	48	32	50	54	149	113	249	95	16	24	51
1337	CD8+	T cells only	1338	26	83	61	98	85	78	36	82	91	34	26	82	28	81	60	63	78	78	92	102	26	48	22	48	60	167	53	279	99	16	26	49
1338	CD8+	T cells only	1339	30	78	625	89	79	91	39	64	90	32	29	73	33	93	71	62	69	79	83	113	27	53	23	50	56	188	56	231	79	16	26	53
1339	CD8+	T cells only	1340	29	81	356	116	74	87	39	71	80	35	29	101	27	74	71	70	90	79	87	117	26	50	24	52	63	149	40	253	98	17	28	56
1340	CD8+	T cells only	1341	31	88	178	107	71	84	38	83	85	32	27	89	32	78	85	64	96	77	73	115	27	54	26	55	66	150	39	275	93	16	27	55
1341	CD8+	T cells only	1342	29	77	496	113	84	86	40	86	98	33	27	74	30	81	82	81	81	81	83	164	27	50	24	63	66	153	52	270	83	16	25	54
1342	CD8+	T cells only	1343	30	88	631	127	87	91	36	96	85	31	25	93	30	81	78	75	89	80	97	124	26	49	23	68	65	172	44	247	84	16	26	52
1343	CD8+	T cells only	1344	31	65	99	147	96	119	43	95	107	33	32	100	27	99	83	65	107	73	105	127	25	50	29	55	63	222	47	282	110	16	26	50
1344	CD8+	T cells only	1345	27	108	476	110	102	109	37	77	97	33	26	98	34	93	87	85	95	69	77	138	31	64	29	51	59	128	88	293	116	19	25	52
1345	CD8+	T cells only	1346	30	84	491	155	111	112	40	93	89	32	29	93	30	87	99	83	94	79	88	133	28	57	28	50	64	455	47	305	97	21	29	48
1346	CD8+	T cells only	1347	32	81	749	137	100	88	43	90	95	33	27	95	32	88	76	81	95	94	96	129	30	60	23	60	135	191	56	233	92	18	32	50
1347	CD8+	T cells only	1348	33	88	743	145	221	92	41	85	81	33	30	79	47	96	88	93	80	86	94	135	29	65	28	58	77	181	49	239	129	21	27	54
1348	CD8+	T cells only	1349	32	89	319	115	112	92	42	90	74	34	27	93	35	98	90	79	93	82	113	161	28	57	27	61	80	181	49	262	106	18	27	56
1349	CD8+	T cells only	1350	31	84	310	134	131	96	41	103	110	33	29	93	36	107	104	85	110	82	108	132	29	57	27	52	64	154	56	273	126	17	28	48
1350	CD8+	T cells only	1351	32	96	99	144	115	97	40	94	118	34	30	99	32	103	93	88	103	84	86	146	27	55	26	54	66	147	55	283	101	18	28	45
1351	CD8+	T cells only	1352	31	82	595	136	124	106	39	109	85	34	28	103	33	110	101	89	106	82	101	141	26	55	27	53	60	166	37	276	104	17	26	46
1352	CD8+	T cells only	1353	30	114	659	137	124	117	37	104	110	33	27	104	30	106	109	87	94	85	93	161	24	55	27	50	66	181	112	315	114	19	27	46
1353	CD8+	T cells only	1354	30	116	1166	190	122	109	43	117	120	33	28	119	36	109	104	92	95	85	114	166	27	55	28	56	67	199	76	309	134	22	49	50
1354	CD8+	T cells only	1355	29	120	512	125	125	111	39	124	119	34	25	105	31	104	95	94	113	82	113	166	27	66	26	67	65	172	53	371	125	19	27	46
1355	CD8+	T cells only	1356	27	106	437	138	312	103	38	110	125	31	26	114	35	109	106	96	112	82	109	150	26	61	23	69	68	146	51	360	116	17	27	49
1356	CD8+	T cells only	1357	28	108	166	151	131	102	40	127	87	34	23	102	37	93	109	102	112	87	113	150	27	60	23	67	68	155	34	331	128	18	31	48
1357	CD8+	T cells only	1358	32	110	68	137	154	113	38	109	129	31	25	92	31	90	89	86	97	81	110	132	26	64	24	67	71	201	55	337	116	17	25	47
1358	CD8+	T cells only	1359	32	106	1209	132	156	99	42	126	94	34	27	117	31	110	129	92	106	86	115	147	26	59	26	78	73	178	70	306	90	18	26	55
1359	CD8+	T cells only	1360	31	128	644	276	156	116	43	117	115	36	31	125	31	115	121	94	145	94	134	145	28	70	27	93	259	269	134	347	146	21	31	49
1360	CD8+	T cells only	1361	25	96	2806	83	86	84	36	78	78	31	25	72	27	87	73	69	79	73	90	127	29	34	19	51	74	222	46	268	79	18	22	56
1361	CD8+	T cells only	1362	30	76	864	92	85	67	39	93	76	33	26	76	28	83	77	75	77	76	78	123	33	34	19	55	74	189	32	250	90	17	22	55
1362	CD8+	T cells only	1363	29	94	1528	110	91	100	43	123	94	37	27	67	29	91	93	87	94	77	94	133	34	38	21	56	76	233	36	359	107	18	26	63
1363	CD8+	T cells only	1364	31	86	200	99	93	93	48	127	76	33	27	106	30	79	72	84	97	82	85	134	32	37	21	51	72	240	35	417	95	18	26	62
1364	CD8+	T cells only	1365	32	84	161	124	85	78	45	112	83	34	30	87	31	94	86	90	87	81	92	122	36	41	24	662	68	622	42	391	127	20	30	64
1365	CD8+	T cells only	1366	42	87	1791	1179	89	106	41	129	80	36	31	103	32	88	119	87	98	78	725	109	32	40	23	216	74	506	82	398	256	22	51	64
1366	CD8+	T cells only	1367	31	78	1343	93	106	90	52	125	95	35	31	79	32	89	77	87	76	81	89	113	35	43	26	69	79	200	62	364	102	24	29	71
1367	CD8+	T cells only	1368	29	85	557	231	84	104	44	136	99	36	32	96	29	103	98	82	88	75	87	138	31	38	23	72	80	259	50	338	109	24	29	60
1368	CD8+	T cells only	1369	35	115	2529	407	89	99	46	125	103	32	31	87	29	84	87	77	101	70	108	124	30	38	24	79	70	365	86	326	248	23	51	58
1369	CD8+	T cells only	1370	35	80	680	221	90	78	45	84	79	27	26	86	27	89	77	73	86	56	78	132	26	33	23	82	50	167	59	280	95	20	22	46
1370	CD8+	T cells only	1371	28	70	85	80	103	70	47	79	90	31	27	86	34	69	75	76	79	66	89	127	28	38	25	43	48	175	29	269	95	20	23	47
1371	CD8+	T cells only	1372	30	81	111	92	84	77	42	81	76	34	31	87	32	88	83	61	80	66	89	107	27	37	22	46	56	170	34	300	84	18	28	55
1372	CD8+	T cells only	1373	25	80	229	164	67	77	49	193	92	31	28	90	29	72	72	74	98	62	69	105	26	37	20	43	46	246	29	248	121	18	25	49
1373	CD8+	T cells only	1374	25	75	820	76	74	73	47	81	72	27	24	66	28	75	82	64	77	58	93	114	26	35	19	41	45	154	42	248	84	16	24	43
1374	CD8+	T cells only	1375	27	89	2035	87	86	73	313	3275	77	26	24	57	26	75	60	68	72	55	76	102	23	33	17	41	44	137	30	252	89	18	20	40
1375	CD8+	T cells only	1376	28	75	183	61	75	86	39	73	72	28	25	73	29	61	64	73	64	55	75	94	25	31	20	41	39	164	32	232	68	18	22	44
1376	CD8+	T cells only	1377	27	79	1815	86	71	75	37	90	78	29	25	80	26	71	68	81	61	54	81	100	25	35	18	40	39	140	27	246	86	18	21	38
1377	CD8+	T cells only	1378	28	74	114	89	83	74	37	77	70	26	27	79	25	67	81	72	76	50	68	109	24	35	18	38	40	132	33	261	83	17	22	34
1378	CD8+	T cells only	1379	24	72	184	88	71	78	33	93	72	28	27	74	28	70	62	61	85	51	76	119	23	35	19	36	44	122	32	214	91	17	22	37
1379	CD8+	T cells only	1380	25	82	102	83	74	68	32	63	74	26	24	75	28	73	79	63	78	57	67	102	24	32	17	39	44	188	27	239	82	17	20	36
1380	CD8+	T cells only	1381	24	91	33	100	80	75	27	78	77	27	23	88	29	77	74	69	88	60	74	113	23	37	19	37	46	167	29	270	82	16	22	43
1381	CD8+	T cells only	1382	24	82	1598	73	75	71	36	86	61	26	21	63	25	83	81	65	74	64	74	110	22	39	18	48	194	200	69	303	83	15	23	46
1382	CD8+	T cells only	1383	26	91	940	113	76	75	41	75	84	27	24	80	23	72	62	65	81	64	79	117	22	36	18	48	111	310	60	262	133	17	23	46
1383	CD8+	T cells only	1384	25	76	38	83	75	77	42	52	59	29	21	93	27	74	78	59	83	72	67	116	27	43	18	42	54	175	27	311	60	17	22	52
1384	CD8+	T cells only	1385	28	81	204	80	78	74	43	64	72	27	25	58	28	75	74	65	79	69	68	110	26	46	22	43	52	166	31	323	70	18	22	51
1385	CD8+	T cells only	1386	27	86	805	96	89	79	44	84	76	32	25	74	26	81	67	70	79	90	82	125	26	47	19	50	68	219	43	312	106	20	24	55
1386	CD8+	T cells only	1387	26	74	42	119	95	85	46	92	98	34	26	81	26	81	73	84	67	80	94	148	25	54	20	55	100	328	40	320	94	15	24	45
1387	CD8+	T cells only	1388	27	81	643	103	105	97	44	85	90	36	27	78	30	83	88	69	70	94	88	143	25	55	22	52	100	226	104	377	100	17	28	58
1388	CD8+	T cells only	1389	23	72	591	91	87	87	44	73	81	34	25	81	30	83	71	81	89	95	82	131	26	55	22	45	91	193	39	349	74	17	25	58
1389	CD8+	T cells only	1390	29	78	462	89	101	83	39	80	71	37	27	89	31	86	68	70	84	86	85	127	26	49	21	53	74	192	60	345	102	19	26	54
1390	CD8+	T cells only	1391	28	84	37	89	87	76	40	81	74	34	27	74	34	73	67	75	88	101	86	126	25	39	23	49	71	203	36	355	85	20	24	54
1391	CD8+	T cells only	1392	30	85	283	112	93	93	44	87	100	35	29	76	30	93	85	88	87	91	86	124	28	47	24	57	99	200	85	350	101	21	25	55
1392	CD8+	T cells only	1393	30	96	349	87	94	84	43	75	90	35	25	73	34	98	83	88	81	88	90	128	27	47	24	56	70	202	43	318	104	25	38	54
1393	CD8+	T cells only	1394	29	90	187	144	95	86	38	86	84	35	27	75	32	91	100	708	82	81	84	129	25	49	22	53	57	147	87	314	120	98	43	52
1394	CD8+	T cells only	1395	31	98	1503	112	99	98	45	103	94	33	30	84	31	98	89	99	85	74	122	152	24	50	25	51	58	201	33	328	86	19	26	69
1395	CD8+	T cells only	1396	30	93	441	120	109	94	40	111	103	45	30	101	29	105	107	93	101	74	106	143	24	48	22	45	52	167	37	325	110	19	28	59
1396	CD8+	T cells only	1397	33	89	82	110	110	94	39	103	104	35	27	93	31	96	107	81	111	78	92	142	24	50	23	48	57	214	36	371	117	17	29	54
1397	CD8+	T cells only	1398	53	105	319	129	118	92	42	108	99	35	32	95	30	87	102	87	99	77	106	136	25	51	23	86	58	172	38	359	113	20	28	55
1398	CD8+	T cells only	1399	28	100	41	140	126	113	37	110	90	33	29	100	33	109	93	106	119	85	94	133	28	56	28	48	56	194	37	382	126	19	28	52
1399	CD8+	T cells only	1400	28	93	253	136	122	127	39	102	93	30	30	128	36	109	91	110	102	83	102	160	27	57	25	50	58	174	40	360	120	21	26	54
1400	CD8+	T cells only	1401	33	92	440	268	134	114	38	118	109	34	28	90	30	108	109	92	92	80	98	124	28	58	26	53	60	207	46	353	203	23	48	52
1401	CD8+	T cells only	1402	30	112	118	125	134	119	36	97	108	36	31	101	30	109	103	82	120	90	103	156	26	52	25	51	65	186	45	361	147	17	29	56
1402	CD8+	T cells only	1403	32	108	504	152	143	120	43	137	122	35	29	105	30	110	129	96	122	87	101	143	24	56	21	53	67	200	68	353	144	17	28	54
1403	CD8+	T cells only	1404	32	101	288	221	156	196	43	144	125	34	28	129	33	118	142	98	109	88	125	147	26	58	27	62	100	356	73	370	165	16	36	47
1404	CD8+	T cells only	1405	30	121	273	132	130	148	37	129	104	36	29	110	28	109	141	98	125	89	133	172	26	54	23	50	65	210	58	358	125	18	30	48
1405	CD8+	T cells only	1406	34	120	160	152	122	124	38	110	95	35	28	141	26	120	118	90	126	81	110	162	23	53	24	45	61	235	40	377	127	17	27	48
1406	CD8+	T cells only	1407	28	125	152	136	137	119	40	119	114	34	27	130	28	109	102	92	118	77	135	168	25	49	21	57	55	174	39	390	143	16	25	44
1407	CD8+	T cells only	1408	30	82	2748	126	102	83	40	79	80	35	27	72	34	85	75	71	73	72	212	104	31	40	22	63	62	238	121	310	147	22	28	57
1408	CD8+	T cells only	1409	29	82	2065	219	79	88	40	91	111	33	26	65	34	85	100	79	84	71	81	115	33	42	23	107	55	219	42	382	104	33	125	59
1409	CD8+	T cells only	1410	30	74	104	100	90	85	37	84	81	34	25	78	30	88	77	73	98	72	90	103	27	42	23	74	63	204	42	323	84	18	25	57
1410	CD8+	T cells only	1411	30	81	809	88	86	80	39	83	99	30	26	94	31	87	79	72	93	71	93	110	31	44	22	55	50	181	35	325	79	19	25	54
1411	CD8+	T cells only	1412	28	81	561	108	101	79	38	68	87	33	29	78	33	85	75	77	81	74	98	119	32	42	22	56	50	191	35	328	97	17	26	60
1412	CD8+	T cells only	1413	27	75	147	95	91	75	35	84	95	32	30	63	30	78	83	73	78	79	87	101	31	42	22	53	55	219	36	333	81	18	27	57
1413	CD8+	T cells only	1414	29	83	306	74	100	82	41	82	79	33	31	78	32	84	83	65	101	74	84	118	30	45	22	53	56	188	40	301	73	19	27	57
1414	CD8+	T cells only	1415	29	84	59	159	90	88	38	80	81	32	30	83	31	85	91	81	103	73	94	120	29	40	23	55	62	216	35	411	104	19	30	59
1415	CD8+	T cells only	1416	29	98	379	103	82	86	39	84	86	34	28	93	30	77	72	57	90	71	76	125	26	38	22	54	54	238	32	378	82	18	27	57
1416	CD8+	T cells only	1417	28	85	97	104	87	89	40	80	85	33	28	89	30	76	79	80	89	70	78	134	27	36	19	50	61	231	40	379	84	18	25	53
1417	CD8+	T cells only	1418	29	81	852	92	98	74	39	79	86	35	28	87	28	79	77	80	79	67	80	140	26	36	23	52	53	167	31	432	98	20	24	67
1418	CD8+	T cells only	1419	26	76	220	79	79	72	40	77	83	31	27	89	28	95	109	66	75	65	79	111	26	36	21	55	76	185	35	353	135	20	22	55
1419	CD8+	T cells only	1420	28	103	1657	101	80	83	38	86	73	31	28	82	28	76	60	72	81	62	91	127	25	34	20	49	49	294	33	393	92	22	26	56
1420	CD8+	T cells only	1421	29	73	736	86	77	79	35	84	79	34	25	73	29	82	86	76	82	61	89	119	25	35	22	53	86	203	46	333	91	17	24	55
1421	CD8+	T cells only	1422	28	81	1506	96	84	80	36	95	68	32	24	71	30	82	80	90	80	59	93	117	27	35	23	65	49	192	38	329	98	18	23	55
1422	CD8+	T cells only	1423	27	78	260	91	97	79	41	122	92	29	27	88	34	87	61	72	66	62	80	118	28	42	21	45	47	252	66	352	124	18	27	51
1423	CD8+	T cells only	1424	27	83	44	91	98	74	40	84	90	30	27	73	31	78	64	65	76	61	65	144	25	38	22	45	50	178	30	371	81	18	23	49
1424	CD8+	T cells only	1425	27	77	588	84	88	86	38	93	76	31	25	80	29	75	81	66	89	60	83	131	28	41	21	45	47	184	31	327	79	18	21	49
1425	CD8+	T cells only	1426	28	85	1814	241	77	82	39	91	63	31	25	75	30	77	70	79	80	60	82	115	27	39	22	51	92	328	74	382	189	23	34	45
1426	CD8+	T cells only	1427	26	73	53	100	85	80	43	101	78	30	24	73	31	83	89	69	84	56	78	124	26	38	20	41	45	128	28	333	65	19	23	46
1427	CD8+	T cells only	1428	28	71	42	84	64	67	47	101	79	31	26	65	33	89	78	60	89	63	82	102	27	41	20	43	46	158	30	278	95	17	24	48
1428	CD8+	T cells only	1429	30	87	36	97	98	85	47	99	91	31	26	94	32	79	71	82	86	65	89	105	25	37	18	47	48	155	26	264	73	17	23	49
1429	CD8+	T cells only	1430	29	76	173	83	87	75	48	78	86	33	27	66	32	71	76	63	92	68	87	101	24	39	21	47	49	178	28	272	83	17	26	53
1430	CD8+	T cells only	1431	26	89	79	99	75	79	48	89	74	31	28	110	32	75	85	66	83	71	86	127	26	36	20	46	50	188	32	366	72	16	26	52
1431	CD8+	T cells only	1432	28	82	328	91	87	74	46	95	75	32	28	75	29	84	81	77	89	71	83	108	26	39	22	50	57	191	35	359	86	16	27	52
1432	CD8+	T cells only	1433	29	75	254	162	91	79	43	93	74	34	27	63	30	85	90	79	77	73	79	134	25	39	20	59	79	359	48	344	128	18	40	53
1433	CD8+	T cells only	1434	27	87	249	136	97	82	46	83	87	38	26	92	30	71	98	70	94	78	86	134	24	33	20	43	55	275	31	372	93	17	24	54
1434	CD8+	T cells only	1435	26	78	49	103	92	86	44	92	100	34	28	73	30	82	75	67	105	70	87	142	22	40	19	41	56	177	27	389	86	15	23	53
1435	CD8+	T cells only	1436	27	82	167	105	90	88	40	75	85	31	26	86	27	91	87	61	92	72	78	122	23	40	20	46	60	171	39	373	126	17	25	55
1436	CD8+	T cells only	1437	24	85	34	85	85	85	38	94	81	31	25	84	28	79	77	70	86	72	104	131	23	44	20	43	51	217	53	341	104	16	24	55
1437	CD8+	T cells only	1438	28	77	123	102	85	91	38	78	90	30	24	84	28	79	99	82	73	75	100	111	24	38	20	41	49	193	32	351	91	15	21	50
1438	CD8+	T cells only	1439	26	76	686	83	79	72	36	97	104	31	28	87	28	74	80	73	82	71	77	116	23	37	20	52	52	192	38	346	99	18	24	54
1439	CD8+	T cells only	1440	26	97	498	119	97	70	38	77	96	29	25	87	25	76	77	79	87	70	76	144	23	38	20	42	52	204	59	316	82	16	22	46
1440	CD8+	T cells only	1441	26	84	92	99	81	83	39	97	74	32	26	114	26	87	78	71	96	83	79	118	26	50	19	47	60	193	37	339	98	17	24	56
1441	CD8+	T cells only	1442	25	83	210	88	84	85	49	91	91	33	27	83	24	85	86	70	101	87	98	142	28	50	18	44	59	255	42	383	101	16	24	50
1442	CD8+	T cells only	1443	27	87	933	115	75	98	43	99	93	35	28	93	28	79	93	69	89	90	86	146	22	40	19	50	62	173	64	316	99	13	24	54
1443	CD8+	T cells only	1444	27	79	218	99	100	73	45	109	74	36	26	76	28	89	97	66	113	87	83	158	25	43	20	46	66	204	50	321	94	14	23	50
1444	CD8+	T cells only	1445	27	83	71	114	92	96	45	103	82	36	25	100	27	99	89	79	90	94	90	141	23	54	18	49	69	206	32	337	98	13	24	50
1445	CD8+	T cells only	1446	27	99	161	119	84	84	54	124	82	40	27	77	28	78	82	73	96	97	83	148	24	54	20	49	71	225	35	349	97	13	24	60
1446	CD8+	T cells only	1447	26	72	537	111	104	81	43	100	102	33	27	81	28	84	95	70	85	97	100	144	24	45	19	50	84	242	52	415	72	15	24	62
1447	CD8+	T cells only	1448	29	92	101	91	75	85	47	113	104	36	24	89	27	104	81	75	97	93	91	154	22	39	20	51	86	304	56	393	72	14	26	51
1448	CD8+	T cells only	1449	27	92	282	95	101	89	40	91	82	34	26	90	26	87	69	85	102	83	95	129	22	41	20	49	54	236	38	332	105	15	26	49
1449	CD8+	T cells only	1450	28	95	658	108	115	96	44	113	90	32	26	76	25	91	80	83	103	82	85	145	23	44	21	51	54	199	37	310	101	16	26	50
1450	CD8+	T cells only	1451	28	95	351	118	105	95	43	98	106	31	28	80	24	91	99	67	104	76	86	161	22	47	19	50	54	176	37	313	112	16	25	45
1451	CD8+	T cells only	1452	29	88	155	124	111	94	33	101	92	31	27	114	27	97	97	81	85	76	100	133	23	50	21	45	49	184	52	346	109	15	25	47
1452	CD8+	T cells only	1453	28	115	40	128	88	95	37	131	99	31	26	96	28	93	89	85	94	75	92	136	25	47	19	45	52	152	32	310	107	16	26	43
1453	CD8+	T cells only	1454	27	87	432	101	97	103	35	83	97	27	25	103	29	82	84	70	96	71	97	358	23	44	21	46	114	179	49	327	113	15	26	47
1454	CD8+	T cells only	1455	28	93	38	123	108	89	38	89	92	30	25	95	27	87	81	76	94	68	105	128	22	43	22	47	55	145	36	287	96	15	25	47
1455	CD8+	T cells only	1456	27	97	80	124	105	90	40	112	94	29	26	103	29	100	121	74	93	72	102	121	23	45	21	416	55	169	34	364	219	18	26	48
1456	CD8+	T cells only	1457	26	99	768	109	118	111	42	95	98	33	26	87	25	102	99	86	99	75	107	121	23	43	20	62	53	184	40	359	92	15	24	50
1457	CD8+	T cells only	1458	28	97	32	99	107	105	38	111	107	33	26	95	28	111	94	90	97	72	94	137	21	48	18	43	56	181	32	310	97	15	24	47
1458	CD8+	T cells only	1459	33	115	635	143	131	128	41	104	127	35	30	102	29	108	106	106	104	75	137	157	24	51	22	47	59	202	36	329	144	16	30	55
1459	CD8+	T cells only	1460	33	119	220	181	112	129	42	146	133	34	32	122	30	126	124	117	113	77	127	160	24	47	23	49	55	242	48	359	162	18	28	48
1460	CD8+	T cells only	1461	31	93	52	104	92	102	41	101	76	36	32	97	27	145	88	85	99	72	86	125	55	38	21	59	48	208	37	302	93	18	29	56
1461	CD8+	T cells only	1462	31	90	1321	116	90	87	43	88	87	32	31	107	29	95	100	73	98	70	95	121	29	38	21	65	56	271	66	296	103	21	35	58
1462	CD8+	T cells only	1463	28	91	48	97	83	88	39	105	84	34	33	92	32	102	98	81	95	74	96	125	33	38	22	63	52	203	35	282	114	19	28	51
1463	CD8+	T cells only	1464	29	70	63	92	75	89	39	105	77	31	26	81	31	82	77	79	93	69	91	121	29	38	24	51	48	209	30	287	89	19	22	64
1464	CD8+	T cells only	1465	28	81	275	101	78	74	37	88	80	31	33	74	31	90	89	69	81	65	78	116	28	40	20	47	55	211	31	335	91	18	25	56
1465	CD8+	T cells only	1466	29	89	60	100	93	82	34	77	88	31	31	80	30	81	75	70	87	70	96	131	25	41	20	48	51	202	42	312	87	18	26	55
1466	CD8+	T cells only	1467	29	76	112	222	80	86	36	72	100	31	31	68	30	81	79	76	84	62	82	121	25	40	21	47	49	432	100	314	118	19	26	52
1467	CD8+	T cells only	1468	30	85	213	120	83	89	36	80	87	35	31	71	30	100	67	79	100	66	89	120	23	39	20	51	51	180	45	280	94	18	26	55
1468	CD8+	T cells only	1469	29	80	2436	94	71	81	37	103	82	30	29	70	30	92	78	64	72	68	79	115	24	40	22	42	48	186	44	301	101	21	25	53
1469	CD8+	T cells only	1470	29	84	154	89	77	92	34	95	90	33	31	77	33	86	77	80	79	64	70	97	26	34	23	42	49	179	31	257	80	21	28	56
1470	CD8+	T cells only	1471	29	89	41	94	102	77	36	84	102	31	26	72	30	82	76	80	84	67	79	120	30	43	22	53	49	172	38	270	89	19	28	63
1471	CD8+	T cells only	1472	29	87	612	126	116	93	38	86	99	33	30	94	33	79	131	67	86	69	74	116	24	43	23	45	49	192	92	260	233	24	31	66
1472	CD8+	T cells only	1473	27	92	38	86	84	97	35	86	97	28	29	82	26	73	79	79	89	67	82	118	22	40	19	45	45	212	41	256	102	19	24	55
1473	CD8+	T cells only	1474	31	95	609	77	89	98	36	91	83	33	30	86	29	91	67	79	76	67	81	114	29	45	23	49	52	223	31	253	101	17	29	49
1474	CD8+	T cells only	1475	31	69	1289	88	80	82	48	91	83	31	29	93	30	96	69	70	89	63	96	113	23	44	21	45	46	166	61	237	74	18	25	52
1475	CD8+	T cells only	1476	29	83	741	99	95	87	50	142	84	33	28	93	28	89	85	85	92	72	95	119	24	43	23	45	51	255	36	231	116	20	27	54
1476	CD8+	T cells only	1477	31	105	248	115	109	93	38	96	108	31	32	85	31	83	89	84	87	74	90	120	24	42	21	48	48	315	34	232	96	18	27	50
1477	CD8+	T cells only	1478	29	91	539	107	83	83	34	79	93	33	27	72	29	91	94	74	93	67	83	112	24	37	20	57	67	293	46	252	90	17	33	46
1478	CD8+	T cells only	1479	33	97	181	113	109	101	32	93	85	31	28	98	28	87	93	77	102	70	89	138	22	42	20	43	46	185	38	223	117	16	29	43
1479	CD8+	T cells only	1480	29	93	191	101	112	98	32	97	72	31	25	81	28	91	95	79	88	69	95	139	25	41	18	40	46	226	37	249	92	16	27	44
1480	CD8+	T cells only	1481	29	93	53	90	93	90	34	93	89	26	25	99	28	83	72	83	95	70	94	130	24	40	18	39	44	189	27	220	95	17	24	41
1481	CD8+	T cells only	1482	25	90	201	153	102	91	36	90	94	30	30	82	26	96	97	62	89	68	99	139	24	47	20	41	45	216	35	246	108	18	24	41
1482	CD8+	T cells only	1483	29	78	57	95	87	97	32	87	78	28	22	91	28	97	88	82	93	65	91	131	24	44	20	37	46	198	28	244	89	18	24	42
1483	CD8+	T cells only	1484	27	83	76	100	90	91	38	94	100	28	26	106	28	97	86	79	79	65	87	112	24	49	21	38	47	154	25	235	97	19	23	42
1484	CD8+	T cells only	1485	27	106	1426	221	108	88	40	92	95	28	26	76	34	79	100	81	98	65	101	132	24	47	22	56	310	202	96	252	282	21	167	47
1485	CD8+	T cells only	1486	28	85	533	87	93	85	37	97	94	30	28	78	33	99	83	74	81	67	90	140	24	44	21	46	50	173	31	264	80	17	25	48
1486	CD8+	T cells only	1487	25	107	1178	175	98	93	38	93	91	27	26	80	30	91	96	81	95	68	161	140	26	47	21	103	258	505	47	264	151	18	108	49
1487	CD8+	T cells only	1488	29	82	708	98	86	82	43	97	92	29	27	87	26	76	94	70	99	72	94	153	26	44	20	41	53	209	38	260	85	15	21	56
1488	CD8+	T cells only	1489	29	96	34	91	98	103	40	88	86	36	27	89	33	104	71	88	104	78	98	163	25	40	20	45	56	169	31	266	94	16	23	51
1489	CD8+	T cells only	1490	26	70	536	97	88	87	39	77	98	30	27	86	25	103	67	76	83	68	94	149	23	39	18	51	55	177	38	372	94	15	22	51
1490	CD8+	T cells only	1491	28	82	32	111	90	94	37	79	96	32	27	77	29	75	82	79	88	77	82	143	21	40	19	63	68	183	33	374	85	15	25	70
1491	CD8+	T cells only	1492	29	87	30	124	110	102	34	83	95	31	25	104	25	93	109	72	89	79	107	137	22	42	18	46	50	150	30	318	108	16	22	44
1492	CD8+	T cells only	1493	25	116	751	106	105	111	34	88	111	28	24	101	25	90	95	85	94	80	94	162	22	42	18	46	52	171	30	337	105	13	23	43
1493	CD8+	T cells only	1494	24	76	77	110	95	102	31	92	81	28	20	90	25	94	99	81	112	81	100	103	24	41	18	42	54	172	30	293	95	13	23	47
1494	CD8+	T cells only	1495	29	95	540	116	98	85	36	106	107	30	23	98	24	96	81	81	100	87	101	170	23	56	19	47	71	229	34	321	109	13	24	56
1495	CD8+	T cells only	1496	22	95	399	109	102	98	33	95	109	34	23	91	24	87	89	84	112	83	105	162	25	59	19	47	68	232	48	348	93	13	21	53
1496	CD8+	T cells only	1497	25	109	404	117	102	93	37	100	98	32	24	91	25	95	95	81	89	89	105	153	24	56	18	46	68	255	51	298	116	15	21	55
1497	CD8+	T cells only	1498	25	98	951	106	110	93	34	111	99	32	25	92	27	95	96	79	96	77	97	183	21	46	18	50	62	193	28	304	109	15	22	50
1498	CD8+	T cells only	1499	25	104	704	120	105	89	44	98	103	29	24	79	26	102	91	86	85	73	85	139	22	44	18	44	55	159	25	325	101	14	21	47
1499	CD8+	T cells only	1500	26	99	29	104	85	87	39	92	84	28	23	82	23	94	79	83	104	72	109	141	22	47	18	44	51	169	31	306	89	13	23	47
1500	CD8+	T cells only	1501	24	110	1225	129	100	90	40	75	85	29	24	88	27	87	79	81	103	73	105	144	22	45	19	47	57	171	37	300	111	17	21	44
1501	CD8+	T cells only	1502	25	97	189	105	90	92	37	94	74	30	23	105	27	86	83	78	95	72	108	126	22	48	18	49	63	164	27	297	97	15	21	46
1502	CD8+	T cells only	1503	26	95	1460	1104	99	90	39	102	106	28	21	98	25	89	82	74	104	71	119	137	24	47	17	131	287	301	78	256	131	20	54	45
1503	CD8+	T cells only	1504	24	93	613	102	98	85	37	102	98	30	23	107	24	84	86	72	105	75	93	141	22	46	17	44	53	159	30	281	104	14	20	47
1504	CD8+	T cells only	1505	26	94	29	107	108	92	38	95	105	28	23	95	25	81	78	73	112	74	96	144	22	43	19	45	51	197	33	260	97	15	19	45
1505	CD8+	T cells only	1506	25	95	570	115	95	96	38	94	93	27	23	82	27	88	83	74	98	72	88	149	24	45	20	42	51	193	53	256	91	15	18	46
1506	CD8+	T cells only	1507	24	107	637	113	88	112	37	108	93	31	24	93	30	98	97	84	124	76	111	134	24	49	20	51	74	190	86	243	105	17	24	50
1507	CD8+	T cells only	1508	26	91	489	117	95	96	42	98	104	29	24	109	29	86	82	92	108	82	100	156	24	52	22	47	53	183	49	251	125	16	25	52
1508	CD8+	T cells only	1509	25	101	96	109	90	95	40	108	107	29	25	79	28	101	92	82	94	75	92	152	23	55	19	45	54	188	33	261	109	16	20	53
1509	CD8+	T cells only	1510	33	118	67	141	121	104	40	107	112	31	23	112	28	115	102	97	93	84	115	166	26	52	22	44	61	160	32	281	116	18	24	47
1510	CD8+	T cells only	1511	29	85	836	136	140	112	38	114	111	32	26	88	30	101	107	91	103	82	103	171	23	52	23	41	55	181	44	232	113	19	27	48
1511	CD8+	T cells only	1512	27	128	207	151	121	101	45	123	117	31	25	98	29	109	124	94	100	79	111	173	25	49	23	47	49	176	35	279	130	18	23	46
1512	CD8+	T cells only	1513	28	109	190	130	112	111	40	119	123	30	27	127	29	113	95	98	132	80	129	169	23	58	21	44	56	182	40	325	131	17	26	53
1513	CD8+	T cells only	1514	26	132	46	118	123	122	49	107	118	32	30	114	32	111	128	94	123	79	135	179	22	45	22	44	56	203	34	319	116	16	29	54
1514	CD8+	T cells only	1515	29	142	29	171	121	109	35	124	141	31	25	130	31	126	147	101	104	80	135	210	23	50	19	43	56	201	35	326	127	16	26	51
1515	CD8+	T cells only	1516	31	143	108	176	129	111	42	144	125	29	28	150	26	110	160	111	125	82	164	184	22	49	20	45	58	222	47	328	147	17	28	46
1516	CD8+	T cells only	1517	33	159	1677	171	141	119	40	134	157	30	32	124	28	117	142	100	136	82	212	192	24	53	20	99	66	270	75	297	220	21	46	49
1517	CD8+	T cells only	1518	30	88	255	171	97	82	52	97	92	37	28	100	38	97	96	80	113	74	104	117	36	47	31	46	55	202	36	328	119	23	32	51
1518	CD8+	T cells only	1519	30	79	508	79	87	97	46	105	83	37	29	88	40	95	85	84	112	70	99	126	33	46	29	58	53	208	34	366	97	23	30	52
1519	CD8+	T cells only	1520	34	81	100	99	106	96	41	99	74	34	36	84	34	94	100	89	80	74	97	123	39	46	27	853	98	231	51	265	101	22	35	54
1520	CD8+	T cells only	1521	39	96	1299	96	92	106	45	100	80	38	32	81	33	99	102	85	105	75	84	122	38	49	27	65	93	232	46	263	104	26	39	55
1521	CD8+	T cells only	1522	33	82	424	92	115	107	45	94	85	37	33	91	35	106	91	80	89	76	91	130	35	52	27	54	63	185	39	266	123	22	33	57
1522	CD8+	T cells only	1523	37	96	1426	90	105	89	46	96	93	33	33	88	39	107	82	93	96	75	98	117	35	46	27	76	77	254	81	285	84	24	35	60
1523	CD8+	T cells only	1524	34	91	233	95	113	106	46	109	100	36	31	96	35	97	93	96	95	78	95	127	32	45	25	54	59	302	42	289	127	21	30	60
1524	CD8+	T cells only	1525	34	97	2004	108	124	109	45	101	103	39	36	87	38	102	88	83	100	78	100	140	33	47	29	54	54	181	34	292	115	23	30	61
1525	CD8+	T cells only	1526	34	96	121	90	112	109	40	91	103	39	35	84	37	112	65	86	91	82	87	150	33	47	27	48	51	233	38	262	107	21	28	57
1526	CD8+	T cells only	1527	34	91	49	128	83	111	38	97	104	37	31	84	33	120	77	86	81	76	114	152	36	44	26	49	52	221	40	304	109	21	28	55
1527	CD8+	T cells only	1528	33	102	90	117	104	99	43	115	102	33	34	82	36	112	105	82	97	72	109	133	32	45	27	49	48	272	59	254	99	21	27	58
1528	CD8+	T cells only	1529	31	86	117	118	98	104	43	109	99	34	34	97	34	101	87	91	104	69	97	133	33	47	25	49	48	211	31	303	94	21	25	50
1529	CD8+	T cells only	1530	31	80	200	101	102	97	40	93	101	38	31	92	36	105	95	88	84	71	121	123	33	47	24	50	51	186	32	286	92	20	28	57
1530	CD8+	T cells only	1531	29	93	137	138	117	89	42	109	103	35	31	82	31	112	101	90	110	70	118	152	29	42	25	45	50	238	33	290	116	22	28	52
1531	CD8+	T cells only	1532	27	114	1799	122	100	108	45	96	90	31	29	80	32	92	102	89	93	68	91	146	32	41	25	44	47	216	35	252	106	22	28	46
1532	CD8+	T cells only	1533	30	87	346	121	93	97	49	106	105	32	29	95	34	98	93	97	101	69	103	145	28	42	24	45	50	255	76	270	123	23	27	48
1533	CD8+	T cells only	1534	28	103	1185	115	114	98	47	115	115	33	27	104	33	820	70	83	108	67	106	135	97	45	25	45	50	192	46	258	115	21	27	49
1534	CD8+	T cells only	1535	28	96	48	104	118	106	46	108	84	33	31	109	36	93	93	88	91	70	104	136	30	46	23	43	49	196	32	229	97	22	29	44
1535	CD8+	T cells only	1536	27	81	151	3812	125	106	46	123	91	32	31	92	39	114	109	98	97	68	219	130	34	51	27	501	294	873	104	236	181	25	41	42
1536	CD8+	T cells only	1537	31	92	220	4126	111	96	44	91	111	33	32	97	33	108	102	94	122	66	109	150	28	44	25	991	98	839	40	277	196	24	97	49
1537	CD8+	T cells only	1538	30	96	661	106	107	96	44	116	84	32	30	97	33	103	106	90	96	69	90	124	26	42	25	48	50	240	33	223	95	21	28	46
1538	CD8+	T cells only	1539	29	114	704	105	133	92	40	81	80	30	28	92	32	107	88	100	94	73	103	144	31	40	26	40	45	185	48	221	85	25	27	50
1539	CD8+	T cells only	1540	29	82	31	99	110	94	41	113	101	30	29	87	34	88	113	101	106	68	98	137	32	41	26	43	43	214	32	204	93	23	25	47
1540	CD8+	T cells only	1541	32	93	150	98	102	102	40	88	92	38	28	97	34	94	85	98	96	61	73	140	31	45	23	42	44	171	31	249	103	20	28	47
1541	CD8+	T cells only	1542	29	100	173	103	113	110	41	113	93	28	27	85	32	95	101	98	95	64	94	130	30	45	24	39	46	156	32	318	118	19	24	45
1542	CD8+	T cells only	1543	31	103	677	122	120	107	41	111	87	32	28	106	32	122	87	87	117	77	111	122	33	52	25	45	49	196	36	258	103	21	27	48
1543	CD8+	T cells only	1544	29	95	734	206	119	111	47	108	101	35	32	115	36	95	87	76	104	77	103	154	30	48	25	52	72	245	112	264	133	22	40	52
1544	CD8+	T cells only	1545	33	113	306	134	105	102	42	111	96	35	32	90	35	104	95	87	109	72	130	152	31	44	25	46	53	176	44	237	97	23	28	58
1545	CD8+	T cells only	1546	34	118	803	104	118	99	44	87	110	33	31	98	34	113	105	103	99	64	111	151	30	42	23	46	49	164	62	239	146	22	31	53
1546	CD8+	T cells only	1547	36	101	164	133	96	91	42	91	107	38	31	95	31	97	90	100	115	70	107	128	24	42	25	48	53	206	43	240	99	22	28	51
1547	CD8+	T cells only	1548	34	98	424	101	97	106	40	91	107	36	34	87	33	97	95	94	102	62	93	127	26	45	25	45	45	178	33	243	97	20	28	47
1548	CD8+	T cells only	1549	29	98	210	115	110	111	44	110	83	32	31	120	32	108	84	79	95	78	117	155	27	52	24	47	55	165	41	259	101	20	28	47
1549	CD8+	T cells only	1550	29	103	347	139	95	86	42	119	104	33	29	114	33	111	100	96	100	81	120	187	25	53	22	46	61	232	41	254	116	18	27	49
1550	CD8+	T cells only	1551	29	94	132	126	90	107	43	101	98	30	28	110	33	102	116	87	110	76	129	154	26	52	25	43	52	180	43	245	102	22	29	52
1551	CD8+	T cells only	1552	31	98	300	117	87	99	42	99	104	31	27	118	32	124	88	85	125	79	110	164	30	58	29	46	54	216	36	248	115	21	26	56
1552	CD8+	T cells only	1553	30	94	250	108	110	106	48	107	118	31	33	125	34	100	115	81	108	75	101	146	29	52	25	48	55	174	36	261	98	21	28	59
1553	CD8+	T cells only	1554	31	99	250	284	114	100	44	105	115	30	28	103	35	104	112	83	122	78	96	146	28	56	25	67	134	406	118	290	219	23	52	56
1554	CD8+	T cells only	1555	31	115	1782	131	126	114	41	114	112	35	31	111	34	110	107	94	122	83	122	163	28	56	27	53	62	204	42	297	113	20	26	63
1555	CD8+	T cells only	1556	33	102	38	119	129	115	46	113	114	37	31	113	33	109	98	97	112	85	149	193	29	54	27	48	61	200	37	308	109	21	27	61
1556	CD8+	T cells only	1557	35	109	96	146	125	119	44	125	144	36	35	132	35	112	119	95	125	89	142	156	29	59	28	51	61	229	39	321	115	21	28	47
1557	CD8+	T cells only	1558	32	141	38	153	106	117	43	142	135	35	32	147	31	125	143	96	126	94	143	191	28	55	25	49	57	209	60	304	108	20	32	54
1558	CD8+	T cells only	1559	36	142	44	166	126	110	40	118	133	31	29	130	32	117	116	91	141	90	105	198	28	54	27	46	57	182	46	297	106	21	32	54
1559	CD8+	T cells only	1560	29	151	845	174	113	112	43	121	144	32	29	130	36	138	136	99	145	83	149	183	29	57	25	44	60	196	41	298	106	21	30	53
1560	CD8+	T cells only	1561	30	81	609	106	70	80	36	87	89	35	30	90	30	91	80	78	89	79	86	104	32	38	19	76	121	198	37	207	101	19	27	96
1561	CD8+	T cells only	1562	30	89	179	116	88	86	37	75	89	37	32	106	26	91	117	72	96	71	112	133	29	37	19	57	61	208	40	256	97	16	26	85
1562	CD8+	T cells only	1563	31	83	44	110	76	87	38	94	93	32	30	106	30	71	106	64	89	77	120	120	31	37	21	63	68	215	50	302	95	16	25	88
1563	CD8+	T cells only	1564	32	75	1028	130	84	71	37	74	77	33	31	115	31	89	112	80	101	75	101	128	30	40	20	57	62	223	46	298	79	17	36	88
1564	CD8+	T cells only	1565	33	84	251	140	93	97	38	97	84	33	32	92	29	99	113	89	92	72	122	116	35	37	24	57	63	329	79	321	106	20	26	90
1565	CD8+	T cells only	1566	35	85	1742	170	88	93	41	103	110	38	33	90	31	102	331	85	138	78	115	155	32	40	22	57	57	221	67	316	142	19	85	84
1566	CD8+	T cells only	1567	38	100	826	125	82	109	40	101	114	35	34	100	32	99	104	90	141	72	149	149	31	39	20	63	54	195	94	316	108	19	26	78
1567	CD8+	T cells only	1568	34	85	51	137	90	106	40	87	95	37	30	86	31	92	103	78	116	77	109	147	32	42	21	52	51	199	31	292	96	21	28	71
1568	CD8+	T cells only	1569	33	95	45	126	99	98	37	100	112	36	31	97	32	92	97	82	103	74	123	137	30	44	22	51	50	225	32	294	113	18	28	73
1569	CD8+	T cells only	1570	33	105	2540	110	106	95	39	80	104	35	30	77	31	95	87	76	114	78	118	157	30	41	23	55	71	218	42	271	132	22	29	74
1570	CD8+	T cells only	1571	35	116	767	104	106	108	40	93	89	37	32	101	35	108	115	96	105	81	110	135	35	43	24	101	62	233	43	381	108	22	29	74
1571	CD8+	T cells only	1572	33	92	540	157	120	103	40	86	92	36	32	84	34	117	120	92	90	79	126	179	33	41	27	71	63	245	103	377	127	23	31	81
1572	CD8+	T cells only	1573	31	86	236	87	98	91	43	102	97	35	32	91	34	100	93	80	98	80	97	126	32	43	23	53	57	202	39	299	95	21	29	65
1573	CD8+	T cells only	1574	31	83	43	107	109	109	38	94	85	35	31	97	32	113	109	102	127	78	114	136	30	42	22	53	54	216	32	352	105	18	26	65
1574	CD8+	T cells only	1575	32	118	36	140	126	122	41	119	97	36	36	113	31	141	145	110	106	73	112	126	27	52	25	55	59	231	29	300	99	20	32	71
1575	CD8+	T cells only	1576	31	109	1985	120	151	121	41	121	115	37	32	92	31	129	139	120	114	69	102	143	30	47	25	61	61	234	40	308	118	23	32	79
1576	CD8+	T cells only	1577	34	106	43	128	96	118	41	101	87	39	31	100	31	126	127	103	104	72	96	138	30	48	24	52	58	181	37	287	110	20	32	76
1577	CD8+	T cells only	1578	36	102	978	109	112	107	44	114	107	38	34	102	33	117	140	102	100	71	106	134	32	50	25	57	63	188	36	283	110	21	41	73
1578	CD8+	T cells only	1579	31	97	58	112	127	121	47	131	89	39	32	110	38	123	121	116	127	75	127	138	35	48	27	64	69	228	52	275	129	22	40	71
1579	CD8+	T cells only	1580	33	125	1053	605	136	135	42	128	101	41	33	97	35	126	108	112	98	75	425	143	34	52	26	143	222	301	63	294	208	31	62	77
1580	CD8+	T cells only	1581	31	107	80	113	115	110	44	117	108	47	32	102	35	113	137	105	123	76	129	142	31	50	25	60	80	210	34	294	120	22	35	81
1581	CD8+	T cells only	1582	35	106	1022	135	132	126	44	137	126	37	34	136	35	109	131	116	136	81	126	181	30	48	25	57	76	338	71	304	137	22	40	89
1582	CD8+	T cells only	1583	33	103	119	127	130	110	46	135	121	36	33	115	36	118	137	97	108	79	121	149	33	47	26	62	71	220	51	285	135	21	39	87
1583	CD8+	T cells only	1584	36	105	108	130	110	107	47	119	111	38	36	124	34	117	130	103	106	79	110	132	33	48	25	59	65	214	43	324	111	20	36	86
1584	CD8+	T cells only	1585	33	112	1279	120	105	114	42	135	110	35	35	120	35	124	135	95	107	68	111	160	31	45	23	56	56	219	31	311	129	19	30	70
1585	CD8+	T cells only	1586	32	112	1394	137	135	102	43	100	80	37	33	94	36	116	104	102	121	69	117	134	32	43	23	54	47	233	50	284	127	19	30	53
1586	CD8+	T cells only	1587	37	109	53	123	93	121	50	123	99	34	34	106	37	115	136	90	99	65	102	136	31	45	24	50	48	191	36	266	116	20	32	52
1587	CD8+	T cells only	1588	36	113	320	115	102	114	46	110	133	36	33	114	34	117	101	100	97	64	120	126	33	42	23	49	45	183	35	248	130	20	32	55
1588	CD8+	T cells only	1589	35	105	42	118	122	110	42	132	116	37	35	109	36	111	143	87	121	68	95	119	32	43	27	53	48	210	35	245	107	21	37	53
1589	CD8+	T cells only	1590	40	127	1415	107	110	115	43	91	145	39	35	130	39	105	126	94	122	72	96	150	34	49	27	55	48	220	36	293	126	23	33	53
1590	CD8+	T cells only	1591	34	120	662	121	118	106	44	108	111	37	34	120	38	145	135	100	121	66	122	134	35	46	24	52	45	211	36	299	120	20	35	51
1591	CD8+	T cells only	1592	41	114	39	137	126	126	53	124	103	41	36	117	37	130	133	100	106	71	117	128	31	51	27	56	47	194	35	313	135	23	33	51
1592	CD8+	T cells only	1593	32	104	35	116	102	110	47	118	99	35	30	101	35	116	103	103	119	73	107	148	28	52	24	51	55	224	49	291	125	19	27	52
1593	CD8+	T cells only	1594	36	93	36	135	136	120	48	112	123	39	36	114	38	125	98	102	118	75	121	132	30	48	26	51	50	218	43	307	133	21	29	55
1594	CD8+	T cells only	1595	32	97	36	116	104	116	47	124	119	35	31	126	36	131	93	97	106	72	111	149	31	49	25	45	46	153	35	284	123	22	31	50
1595	CD8+	T cells only	1596	34	99	771	116	126	118	50	116	115	33	36	100	35	149	109	109	118	68	115	134	33	50	27	45	48	173	35	300	116	26	31	44
1596	CD8+	T cells only	1597	32	91	35	126	129	121	44	129	95	35	31	95	36	112	100	97	100	66	107	145	32	45	24	45	45	166	35	285	121	22	33	51
1597	CD8+	T cells only	1598	34	127	701	117	102	98	49	126	93	40	39	121	35	115	120	110	121	65	123	127	27	46	27	48	49	179	47	261	126	23	31	48
1598	CD8+	T cells only	1599	29	97	980	102	133	106	48	132	122	32	31	115	37	111	105	99	99	74	110	137	34	49	25	48	49	196	38	252	102	24	30	48
1599	CD8+	T cells only	1600	29	108	771	110	104	119	48	106	120	33	31	90	38	108	109	107	104	79	97	155	31	45	29	45	46	186	47	262	93	24	28	51
1600	CD8+	T cells only	1601	33	103	55	136	113	124	47	124	98	33	30	92	36	108	101	92	95	75	121	140	33	46	24	50	54	173	51	240	103	23	31	48
1601	CD8+	T cells only	1602	30	104	38	102	108	98	46	107	107	36	34	107	35	114	106	88	85	76	110	129	33	49	26	50	53	198	38	278	111	21	30	55
1602	CD8+	T cells only	1603	30	98	49	121	126	111	46	94	92	35	31	89	39	106	93	88	107	76	107	155	35	53	27	50	55	164	32	264	116	22	27	49
1603	CD8+	T cells only	1604	33	113	65	133	101	99	48	105	78	37	35	96	37	103	111	103	130	80	112	158	33	49	27	61	65	404	65	292	119	22	28	60
1604	CD8+	T cells only	1605	32	118	1838	108	92	96	47	104	97	39	35	94	38	107	105	93	101	83	106	162	33	48	28	72	60	220	39	271	105	22	29	57
1605	CD8+	T cells only	1606	33	104	109	104	120	110	51	115	105	38	32	101	38	104	90	100	102	77	102	169	37	52	27	60	73	159	56	322	123	23	29	58
1606	CD8+	T cells only	1607	32	96	44	141	126	107	45	103	129	34	36	84	36	104	107	91	126	94	120	158	35	52	27	49	58	192	48	255	104	20	31	49
1607	CD8+	T cells only	1608	37	96	124	142	102	103	47	108	117	38	37	127	36	104	102	98	100	94	123	149	36	49	24	61	58	215	59	319	108	20	31	51
1608	CD8+	T cells only	1609	34	115	579	124	112	103	44	94	97	36	31	103	37	112	112	88	105	83	109	143	36	50	26	50	59	187	51	286	105	23	32	55
1609	CD8+	T cells only	1610	32	97	74	120	121	95	44	100	97	32	32	89	34	105	110	88	93	90	129	145	29	59	25	49	57	193	56	325	98	19	33	64
1610	CD8+	T cells only	1611	35	107	854	122	102	110	46	112	100	35	33	104	34	111	112	93	108	94	115	149	30	60	25	47	58	199	152	345	123	22	30	63
1611	CD8+	T cells only	1612	28	114	44	75	101	73	41	67	94	34	30	81	27	91	95	78	81	82	87	119	28	36	18	52	63	228	39	256	89	17	27	78
1612	CD8+	T cells only	1613	28	108	113	89	86	92	40	97	75	34	28	85	26	85	72	84	96	80	91	138	30	34	18	52	57	205	41	245	94	16	26	75
1613	CD8+	T cells only	1614	26	101	137	78	101	97	43	87	82	32	27	89	29	92	99	72	80	73	78	133	35	39	21	50	53	220	36	227	113	17	27	66
1614	CD8+	T cells only	1615	28	102	102	81	101	101	41	98	83	35	28	72	31	110	86	86	87	71	87	117	40	41	21	51	52	168	34	206	92	18	28	62
1615	CD8+	T cells only	1616	26	124	59	75	108	97	47	101	94	33	28	73	33	107	108	88	85	75	80	124	35	45	24	55	52	182	48	244	98	21	29	69
1616	CD8+	T cells only	1617	32	151	1115	94	90	101	45	103	85	34	33	96	30	110	101	87	93	78	98	121	36	47	25	79	55	186	33	253	106	23	31	65
1617	CD8+	T cells only	1618	33	124	60	180	109	98	47	111	104	34	32	100	34	116	111	91	97	79	102	138	37	42	23	55	58	216	34	339	103	21	30	68
1618	CD8+	T cells only	1619	31	497	1008	122	91	108	44	79	91	35	30	94	32	103	113	89	103	77	118	151	35	46	25	60	56	260	75	338	133	20	28	66
1619	CD8+	T cells only	1620	31	100	908	100	95	84	44	84	88	37	34	88	32	104	102	88	136	81	109	143	34	43	24	57	54	218	44	285	81	22	30	67
1620	CD8+	T cells only	1621	34	110	40	110	111	114	46	99	101	41	37	116	30	102	111	78	119	86	119	149	34	41	23	56	61	187	32	322	89	22	36	68
1621	CD8+	T cells only	1622	33	119	46	106	88	98	43	100	113	35	31	97	29	102	90	95	126	79	118	161	29	41	21	55	55	203	31	361	98	16	27	64
1622	CD8+	T cells only	1623	35	121	1518	236	99	87	48	90	112	37	37	94	34	89	102	84	107	81	93	129	30	43	23	56	56	367	60	378	103	20	31	60
1623	CD8+	T cells only	1624	29	109	1013	127	103	92	47	89	81	37	30	91	30	78	68	83	112	74	86	139	28	39	21	53	51	206	51	301	86	18	28	61
1624	CD8+	T cells only	1625	32	106	36	114	95	77	42	96	114	37	31	107	30	101	87	82	99	71	103	137	27	35	22	52	51	172	32	286	98	19	29	54
1625	CD8+	T cells only	1626	32	116	481	97	107	102	40	94	97	34	32	80	31	100	104	95	108	70	96	138	32	41	23	53	52	191	40	267	95	20	28	60
1626	CD8+	T cells only	1627	31	117	563	120	118	88	43	99	107	33	32	104	30	124	121	99	118	72	148	150	32	36	19	56	52	265	67	279	101	20	34	56
1627	CD8+	T cells only	1628	32	103	1053	119	98	101	46	99	104	38	32	89	30	104	112	85	113	68	106	187	29	39	20	50	56	205	31	299	89	20	26	54
1628	CD8+	T cells only	1629	34	121	53	128	105	101	41	103	128	33	30	124	31	109	102	89	105	79	115	138	30	42	25	57	53	223	46	273	97	20	32	49
1629	CD8+	T cells only	1630	35	117	984	133	122	111	44	95	112	41	35	127	34	98	114	102	125	82	131	162	35	46	25	60	113	222	58	333	98	23	37	68
1630	CD8+	T cells only	1631	33	113	47	132	109	107	49	115	114	45	33	104	31	110	123	94	92	92	137	162	37	44	26	54	68	222	48	304	110	22	30	70
1631	CD8+	T cells only	1632	35	162	61	143	122	125	45	128	135	38	36	107	37	127	146	116	129	94	119	222	31	44	26	57	69	288	44	404	123	22	35	88
1632	CD8+	T cells only	1633	34	139	39	127	131	119	47	121	143	39	35	129	35	132	130	118	129	91	120	179	31	44	25	52	61	231	35	383	117	22	36	79
1633	CD8+	T cells only	1634	39	129	130	128	109	119	46	104	128	35	31	122	31	124	114	105	123	92	130	182	37	53	23	52	68	225	34	351	126	22	34	75
1634	CD8+	T cells only	1635	33	140	35	128	123	112	46	129	135	39	32	127	30	127	112	92	123	91	132	196	32	52	23	55	68	238	38	376	117	23	42	67
1635	CD8+	T cells only	1636	46	152	676	138	127	114	39	128	114	36	35	115	33	126	157	106	128	85	130	165	34	52	25	68	62	439	56	387	134	22	37	66
1636	CD8+	T cells only	1637	35	113	36	169	123	127	39	124	129	38	37	109	33	109	113	104	124	83	135	184	29	53	24	70	53	234	43	386	117	20	35	60
1637	CD8+	T cells only	1638	31	107	112	138	114	123	40	123	121	36	31	103	36	129	117	98	118	82	130	171	31	59	27	52	56	242	34	333	117	21	33	50
1638	CD8+	T cells only	1639	34	116	2526	137	118	102	42	109	121	37	36	107	33	117	127	95	109	81	138	155	31	58	24	66	57	401	40	298	141	19	43	61
1639	CD8+	T cells only	1640	33	119	42	137	119	117	42	112	119	32	34	113	33	119	137	103	103	80	132	162	32	58	22	58	56	242	39	304	126	17	33	55
1640	CD8+	T cells only	1641	29	106	353	103	81	89	40	81	99	29	25	104	24	99	85	85	91	76	75	153	35	43	21	42	53	247	44	304	97	17	22	59
1641	CD8+	T cells only	1642	23	95	315	97	75	88	39	89	102	31	26	110	26	86	94	76	100	77	88	139	33	42	19	52	84	249	61	294	79	15	26	61
1642	CD8+	T cells only	1643	26	98	2817	106	93	85	53	113	88	29	25	110	25	93	98	92	93	81	96	146	32	40	19	48	63	224	58	262	442	16	102	63
1643	CD8+	T cells only	1644	25	68	222	93	73	93	49	87	91	38	27	109	27	92	93	73	87	75	81	140	31	41	19	46	52	175	40	284	74	15	24	57
1644	CD8+	T cells only	1645	32	76	371	98	84	92	40	81	108	36	28	104	29	88	76	79	105	82	105	163	42	41	22	47	56	207	37	372	99	19	24	64
1645	CD8+	T cells only	1646	32	84	64	124	98	88	46	82	110	40	34	101	29	89	76	80	119	83	97	162	45	45	21	53	59	200	45	386	86	17	26	64
1646	CD8+	T cells only	1647	33	109	220	120	85	94	39	103	108	34	32	99	26	91	86	91	116	81	100	150	42	47	22	48	59	236	41	341	106	18	27	65
1647	CD8+	T cells only	1648	29	85	731	113	101	85	41	84	107	34	32	89	30	97	71	85	102	77	94	134	41	44	22	49	54	222	32	299	120	17	26	65
1648	CD8+	T cells only	1649	29	96	424	168	105	100	40	92	102	31	27	125	28	102	88	89	109	71	97	126	36	41	22	44	51	188	46	304	116	21	28	54
1649	CD8+	T cells only	1650	27	96	1045	92	100	104	40	85	91	34	27	113	29	104	76	88	92	81	107	172	35	39	22	51	67	177	41	303	89	19	26	67
1650	CD8+	T cells only	1651	30	101	380	109	104	92	39	100	115	33	29	109	28	114	97	89	115	76	94	171	32	47	21	50	65	224	87	325	112	19	30	60
1651	CD8+	T cells only	1652	30	97	268	117	108	112	62	78	89	38	32	99	30	99	91	102	107	75	104	149	34	52	23	50	56	176	46	327	96	18	29	57
1652	CD8+	T cells only	1653	32	115	128	104	99	102	36	77	107	35	30	122	28	124	116	77	115	80	115	169	29	48	23	46	57	200	42	281	98	20	29	52
1653	CD8+	T cells only	1654	32	131	771	172	105	102	41	91	89	33	32	112	32	115	155	233	93	76	530	151	32	48	23	83	55	217	48	303	225	21	44	56
1654	CD8+	T cells only	1655	32	130	640	95	104	103	42	126	83	34	30	125	30	119	102	90	109	78	124	137	33	50	23	58	57	201	41	320	123	19	29	62
1655	CD8+	T cells only	1656	35	110	54	118	108	112	43	114	131	33	34	136	33	112	87	100	113	75	105	143	29	45	22	104	61	157	28	339	98	15	31	64
1656	CD8+	T cells only	1657	33	150	1189	118	100	108	48	121	115	36	31	114	28	121	134	92	103	72	101	157	30	43	22	63	64	197	32	303	102	20	31	56
1657	CD8+	T cells only	1658	34	153	1756	121	118	96	48	91	118	34	36	85	32	97	128	104	130	70	106	152	35	43	22	56	59	252	40	312	125	21	32	55
1658	CD8+	T cells only	1659	33	119	428	131	125	122	50	117	114	36	31	97	33	119	117	106	113	68	108	151	31	43	22	51	54	183	35	333	109	20	30	57
1659	CD8+	T cells only	1660	31	129	884	130	125	103	54	112	106	37	33	123	31	109	97	100	131	68	115	155	33	42	23	55	59	243	132	342	114	22	33	53
1660	CD8+	T cells only	1661	32	147	1013	138	128	116	48	129	123	35	32	120	34	112	119	110	123	79	156	169	29	46	22	62	52	205	56	320	117	21	31	60
1661	CD8+	T cells only	1662	33	158	1102	123	154	137	46	124	134	38	31	112	34	144	118	114	120	80	140	161	28	42	25	71	293	405	148	285	197	22	31	56
1662	CD8+	T cells only	1663	32	139	132	150	118	138	49	111	114	38	30	120	34	135	125	114	120	79	144	166	30	42	24	71	63	187	45	289	157	21	31	52
1663	CD8+	T cells only	1664	34	154	537	139	133	124	49	135	132	34	32	124	36	135	121	119	129	94	127	195	33	50	25	88	108	289	74	363	149	21	31	61
1664	CD8+	T cells only	1665	30	166	53	133	137	131	43	134	135	35	29	108	37	115	137	116	139	91	125	177	33	53	26	69	65	234	46	339	140	23	33	55
3229	CD8+	DBTRG-05MG	1	23	47	302	65	64	90	33	75	68	31	23	62	23	75	73	78	63	64	91	82	33	33	32	39	60	80	28	139	65	19	25	35
3230	CD8+	DBTRG-05MG	2	19	93	968	78	60	81	33	91	58	27	23	66	27	89	55	62	70	59	323	112	36	33	31	48	96	89	29	153	62	18	30	37
3231	CD8+	DBTRG-05MG	3	28	90	774	69	76	94	35	85	66	40	31	84	21	99	79	66	98	65	172	111	34	34	32	40	70	107	33	171	67	17	31	44
3232	CD8+	DBTRG-05MG	4	26	56	133	65	68	101	35	57	80	38	25	78	21	89	71	61	79	68	99	121	35	36	33	43	70	99	38	171	79	19	21	45
3233	CD8+	DBTRG-05MG	5	23	95	1969	59	81	133	36	86	67	32	24	65	23	82	64	76	90	67	95	103	36	35	34	45	76	93	25	127	92	24	24	46
3234	CD8+	DBTRG-05MG	6	24	115	62	74	73	111	33	76	68	31	28	91	18	95	100	81	88	61	66	106	31	31	33	36	64	115	40	163	76	18	22	46
3235	CD8+	DBTRG-05MG	7	21	92	238	91	58	107	30	67	61	31	24	62	21	80	68	72	82	63	97	102	34	35	33	44	70	106	25	164	79	19	20	43
3236	CD8+	DBTRG-05MG	8	21	93	974	49	80	114	29	80	75	30	22	72	18	93	63	77	74	64	88	89	29	31	28	38	52	101	24	166	88	18	22	47
3237	CD8+	DBTRG-05MG	9	21	78	41	67	84	126	33	92	54	26	23	62	17	126	75	69	75	59	87	118	32	30	34	39	55	100	25	166	58	17	20	41
3238	CD8+	DBTRG-05MG	10	21	100	1029	82	88	121	29	76	57	31	22	61	19	109	85	79	80	66	92	109	29	32	39	40	64	133	32	163	90	17	22	43
3239	CD8+	DBTRG-05MG	11	20	85	1330	64	84	126	32	83	84	31	23	63	28	87	75	76	77	66	90	121	29	32	37	38	64	120	29	185	63	20	28	46
3240	CD8+	DBTRG-05MG	12	23	84	41	87	80	125	32	79	68	28	19	66	22	104	75	76	88	60	99	119	34	34	36	46	70	115	27	188	81	18	22	47
3241	CD8+	DBTRG-05MG	13	22	88	122	79	92	127	36	89	90	35	22	76	24	84	97	77	99	71	106	125	29	38	40	42	71	139	25	223	98	16	21	48
3242	CD8+	DBTRG-05MG	14	23	91	36	86	78	141	33	102	64	34	24	78	22	106	72	84	86	70	144	144	33	39	41	46	77	116	29	202	98	17	20	44
3243	CD8+	DBTRG-05MG	15	22	122	652	84	93	142	33	70	55	32	22	63	21	113	84	74	71	73	95	124	34	38	42	42	69	114	35	195	100	16	25	54
3244	CD8+	DBTRG-05MG	16	23	124	2780	88	69	130	32	82	86	36	25	70	20	87	79	80	92	81	107	140	34	36	40	46	74	153	33	169	92	19	22	49
3245	CD8+	DBTRG-05MG	17	21	101	833	138	86	137	31	62	85	34	21	72	20	90	82	74	89	66	113	105	30	36	40	90	72	205	28	173	75	22	55	50
3246	CD8+	DBTRG-05MG	18	20	91	556	75	64	101	34	63	82	38	24	69	18	115	61	70	79	65	76	116	31	39	36	43	68	115	28	164	71	19	21	44
3247	CD8+	DBTRG-05MG	19	18	84	39	79	78	125	31	96	73	30	23	79	21	91	87	61	91	72	95	133	29	35	37	40	67	119	28	201	82	15	20	44
3248	CD8+	DBTRG-05MG	20	25	109	47	97	61	147	32	94	94	32	26	94	19	124	80	71	95	68	100	127	35	35	37	55	233	148	33	233	92	18	23	43
3249	CD8+	DBTRG-05MG	21	20	87	477	78	72	115	31	77	76	29	20	93	21	86	82	76	82	60	586	103	35	46	42	41	59	99	32	164	81	17	19	42
3250	CD8+	DBTRG-05MG	22	22	79	425	58	80	119	32	87	71	27	19	80	20	93	96	60	65	66	98	116	28	37	44	39	57	109	26	164	80	17	22	37
3251	CD8+	DBTRG-05MG	23	20	88	42	80	79	96	35	67	66	32	23	63	19	82	72	61	69	66	89	112	30	39	46	40	58	119	24	179	84	18	22	38
3252	CD8+	DBTRG-05MG	24	22	92	870	67	85	122	47	84	65	32	19	82	19	121	82	66	83	67	94	95	30	34	43	40	58	112	26	155	67	16	20	39
3253	CD8+	DBTRG-05MG	25	21	86	1124	93	76	104	30	65	78	32	21	72	19	81	82	62	72	61	107	110	27	41	40	42	58	106	39	176	72	18	19	38
3254	CD8+	DBTRG-05MG	26	16	62	34	67	71	111	41	87	65	29	21	84	15	97	75	58	66	60	91	115	28	36	36	47	61	100	22	193	83	13	18	45
3255	CD8+	DBTRG-05MG	27	21	81	37	68	71	114	25	72	68	28	21	74	16	91	62	55	63	68	84	101	28	33	35	43	56	95	25	166	57	12	18	38
3256	CD8+	DBTRG-05MG	28	20	75	319	69	74	107	27	50	65	29	21	68	18	90	66	64	74	68	83	107	29	38	38	42	57	113	25	134	65	14	18	39
3257	CD8+	DBTRG-05MG	29	24	95	31	88	63	112	30	75	66	29	20	68	21	106	54	67	65	67	87	111	28	37	39	41	56	87	21	157	63	15	15	38
3258	CD8+	DBTRG-05MG	30	19	74	1010	74	62	123	28	66	71	30	22	68	21	110	65	73	87	70	80	107	30	32	40	46	68	97	24	160	68	13	19	41
3259	CD8+	DBTRG-05MG	31	20	94	564	66	59	106	29	70	78	29	22	69	19	78	68	62	79	65	83	106	28	38	36	43	65	100	32	162	72	14	18	42
3260	CD8+	DBTRG-05MG	32	18	76	41	89	72	122	27	86	66	29	19	71	18	74	63	70	66	72	93	126	27	36	41	43	64	104	23	176	62	17	17	39
3261	CD8+	DBTRG-05MG	33	21	89	535	62	77	123	44	72	56	31	20	66	19	93	74	60	67	67	147	106	34	60	39	45	66	111	29	156	59	19	21	42
3262	CD8+	DBTRG-05MG	34	22	66	37	71	57	92	29	67	88	31	20	71	20	86	59	71	69	67	83	122	28	38	46	50	64	93	34	167	61	15	20	43
3263	CD8+	DBTRG-05MG	35	15	75	42	63	70	95	25	66	88	24	19	56	17	114	67	62	70	61	79	126	29	37	40	39	56	91	25	183	65	16	19	39
3264	CD8+	DBTRG-05MG	36	16	63	28	66	55	117	22	72	60	25	17	57	12	98	63	45	64	61	87	121	25	33	34	35	58	97	23	184	71	11	16	30
3265	CD8+	DBTRG-05MG	37	20	70	31	77	54	110	24	61	68	26	18	65	16	79	65	62	72	66	79	112	24	30	33	51	62	97	31	186	49	11	14	36
3266	CD8+	DBTRG-05MG	38	21	74	46	69	67	112	27	73	63	27	17	64	16	64	74	49	55	62	74	91	28	34	34	41	58	74	21	165	60	12	16	34
3267	CD8+	DBTRG-05MG	39	19	77	28	72	56	86	25	59	64	27	19	53	18	86	47	55	50	68	67	112	28	32	33	41	56	77	24	150	61	12	16	31
3268	CD8+	DBTRG-05MG	40	18	62	37	55	57	89	29	66	70	26	16	58	15	86	45	41	76	62	77	110	27	35	32	40	56	81	26	155	75	12	15	30
3269	CD8+	DBTRG-05MG	41	14	52	669	83	63	93	19	68	73	21	23	62	12	72	46	65	61	58	109	120	23	37	34	28	49	91	25	153	58	14	18	28
3270	CD8+	DBTRG-05MG	42	19	71	28	67	72	97	24	47	90	22	20	66	14	82	58	55	75	56	87	122	24	33	37	34	41	76	22	177	48	14	15	27
3271	CD8+	DBTRG-05MG	43	19	62	42	95	65	126	24	65	69	27	16	52	16	80	52	65	61	55	78	108	24	30	36	34	44	92	72	172	66	9	15	25
3272	CD8+	DBTRG-05MG	44	18	77	372	66	82	94	21	54	79	26	20	53	15	72	54	55	77	57	102	137	23	28	37	34	54	99	97	182	62	14	16	25
3273	CD8+	DBTRG-05MG	45	18	79	56	82	70	88	25	58	68	24	17	72	15	87	52	54	47	58	85	104	23	33	33	40	45	83	22	161	51	13	14	25
3274	CD8+	DBTRG-05MG	46	25	730	582	74	85	130	33	75	75	45	23	69	29	114	84	84	101	65	92	133	35	46	45	60	40	117	23	175	81	34	50	25
3275	CD8+	DBTRG-05MG	47	22	80	70	75	58	98	49	77	65	25	18	51	16	79	78	78	63	61	109	115	30	43	39	58	49	89	60	167	64	32	43	32
3276	CD8+	DBTRG-05MG	48	22	61	28	79	58	97	26	73	78	26	18	66	15	86	71	46	88	60	74	106	26	34	33	38	45	86	30	168	58	12	17	31
3277	CD8+	DBTRG-05MG	49	20	78	32	66	57	113	22	72	74	22	21	58	16	82	63	58	61	60	106	119	23	33	40	35	45	75	39	144	56	14	25	26
3278	CD8+	DBTRG-05MG	50	18	59	71	50	50	70	29	55	62	28	19	46	21	74	52	58	72	67	75	82	31	35	33	38	67	100	19	132	58	23	18	55
3279	CD8+	DBTRG-05MG	51	18	61	1736	63	68	78	29	59	46	29	20	44	23	81	53	58	79	61	59	82	35	35	36	39	75	72	26	156	50	21	17	44
3280	CD8+	DBTRG-05MG	52	19	54	34	44	63	84	30	68	61	28	22	66	18	99	70	59	51	63	79	72	34	33	34	41	66	92	28	147	46	19	15	44
3281	CD8+	DBTRG-05MG	53	22	67	40	60	59	99	31	65	65	37	24	55	22	84	52	55	69	74	66	108	36	29	34	43	91	88	25	187	62	18	18	52
3282	CD8+	DBTRG-05MG	54	30	53	36	82	62	75	34	54	72	38	31	51	18	60	67	53	70	87	91	110	31	31	36	46	83	94	35	171	56	15	24	54
3283	CD8+	DBTRG-05MG	55	19	59	87	45	62	89	33	80	75	32	23	67	24	88	59	64	64	80	83	98	35	34	36	46	85	112	24	166	70	18	21	57
3284	CD8+	DBTRG-05MG	56	26	55	309	66	70	91	33	67	63	37	24	58	20	87	62	54	67	78	86	103	31	34	33	42	79	110	28	169	59	21	20	47
3285	CD8+	DBTRG-05MG	57	27	73	883	52	78	89	35	58	56	31	26	51	19	103	55	73	56	69	86	96	32	33	39	57	277	111	40	154	56	26	23	52
3286	CD8+	DBTRG-05MG	58	25	80	1984	69	58	86	32	65	58	31	24	56	18	82	73	40	50	68	76	98	33	33	33	38	75	100	23	167	69	16	25	46
3287	CD8+	DBTRG-05MG	59	20	67	620	61	56	97	31	75	61	34	23	56	20	87	54	68	77	70	95	102	33	29	32	46	75	78	23	166	65	15	22	49
3288	CD8+	DBTRG-05MG	60	20	56	34	73	65	85	32	68	48	28	23	49	22	81	80	71	74	58	78	75	32	31	31	35	52	82	22	141	65	17	22	42
3289	CD8+	DBTRG-05MG	61	21	70	1262	59	69	96	35	64	59	30	25	61	30	73	57	46	69	60	219	98	32	32	37	44	96	97	45	108	62	23	32	43
3290	CD8+	DBTRG-05MG	62	20	70	874	81	69	89	28	73	60	31	21	59	22	74	58	52	66	64	85	97	29	26	34	40	50	81	40	118	82	18	21	42
3291	CD8+	DBTRG-05MG	63	21	60	185	66	63	73	30	63	52	27	24	56	20	76	50	57	68	62	87	86	27	28	32	34	48	85	20	125	58	20	20	40
3292	CD8+	DBTRG-05MG	64	20	66	33	55	68	99	29	51	53	23	22	77	20	90	72	75	69	58	83	75	29	29	34	37	43	90	20	134	51	15	17	37
3293	CD8+	DBTRG-05MG	65	21	60	33	69	63	91	27	51	80	25	21	59	19	60	69	61	50	55	90	85	27	27	31	43	43	111	19	129	49	14	19	55
3294	CD8+	DBTRG-05MG	66	22	69	1118	75	60	84	26	79	92	24	22	59	19	82	59	62	71	55	111	87	31	27	28	51	45	66	24	161	65	14	19	63
3295	CD8+	DBTRG-05MG	67	23	56	49	64	74	118	32	68	89	28	21	78	21	104	57	55	58	56	123	96	32	31	32	40	50	82	20	143	87	17	21	73
3296	CD8+	DBTRG-05MG	68	21	86	79	69	72	106	31	66	68	28	29	67	21	82	70	65	75	55	107	84	31	30	38	38	45	105	24	151	70	16	21	43
3297	CD8+	DBTRG-05MG	69	20	79	168	62	74	108	31	69	60	28	19	76	22	85	74	63	77	55	86	97	33	34	34	37	50	75	19	154	67	17	20	37
3298	CD8+	DBTRG-05MG	70	19	112	878	68	68	93	33	61	71	31	21	73	21	80	74	63	76	61	80	112	33	30	33	40	65	95	37	153	63	15	20	37
3299	CD8+	DBTRG-05MG	71	21	81	34	60	62	102	31	66	62	30	27	61	19	88	67	58	76	65	83	107	31	31	33	40	53	92	26	120	78	16	21	42
3300	CD8+	DBTRG-05MG	72	22	53	264	69	62	96	30	70	47	33	24	54	21	84	72	36	63	57	85	64	33	30	36	41	60	83	31	101	76	14	19	42
3301	CD8+	DBTRG-05MG	73	21	61	33	57	69	112	30	73	59	32	22	60	19	70	68	66	68	63	81	82	32	31	34	44	60	94	27	92	50	17	19	37
3302	CD8+	DBTRG-05MG	74	23	66	1203	66	59	81	30	60	65	33	24	66	19	74	72	47	77	59	90	88	31	29	32	50	56	112	25	126	63	14	21	41
3303	CD8+	DBTRG-05MG	75	22	64	319	70	71	89	31	69	76	32	25	73	22	65	74	50	72	66	83	115	31	33	36	41	58	97	22	136	70	16	22	43
3304	CD8+	DBTRG-05MG	76	24	59	133	88	56	96	45	54	86	26	21	86	18	90	82	61	77	59	105	102	31	30	30	39	56	107	42	144	71	14	18	44
3305	CD8+	DBTRG-05MG	77	20	78	105	75	79	117	30	85	54	24	19	60	21	85	58	67	58	55	83	126	28	35	36	39	57	90	20	171	75	17	20	40
3306	CD8+	DBTRG-05MG	78	18	78	35	73	71	101	26	89	72	25	18	65	21	93	70	50	80	56	84	134	29	35	35	54	89	110	24	202	77	17	21	45
3307	CD8+	DBTRG-05MG	79	21	74	379	74	71	108	31	75	79	27	28	77	20	111	84	67	65	62	128	127	28	34	35	37	53	157	43	192	79	16	104	45
3308	CD8+	DBTRG-05MG	80	18	70	51	74	108	108	31	83	63	30	20	68	23	77	69	62	64	61	89	99	30	33	38	42	60	82	21	163	62	17	23	43
3309	CD8+	DBTRG-05MG	81	19	94	427	74	97	110	32	73	70	28	19	53	22	83	86	72	70	61	91	105	30	36	36	45	61	88	41	156	66	15	20	42
3310	CD8+	DBTRG-05MG	82	20	103	29	82	74	113	31	73	66	31	23	50	23	104	64	79	83	59	103	114	34	34	37	39	55	95	24	143	83	16	21	49
3311	CD8+	DBTRG-05MG	83	21	80	29	88	86	102	32	91	56	28	20	61	23	82	86	73	70	62	81	90	30	36	39	38	57	93	32	145	70	17	23	50
3312	CD8+	DBTRG-05MG	84	27	105	32	86	71	114	31	72	75	28	18	87	19	108	73	64	77	66	93	115	27	37	36	43	63	86	25	177	104	13	21	45
3313	CD8+	DBTRG-05MG	85	21	80	26	73	85	115	38	88	82	24	18	61	19	93	104	61	67	57	100	109	29	33	33	40	57	104	20	209	97	12	21	44
3314	CD8+	DBTRG-05MG	86	18	68	98	73	65	119	28	77	79	29	21	68	17	114	65	73	91	66	147	130	27	35	36	37	61	81	21	196	87	17	19	42
3315	CD8+	DBTRG-05MG	87	19	100	29	100	82	110	32	97	101	28	22	58	22	82	93	83	79	60	116	131	30	33	42	41	62	108	25	192	79	16	23	38
3316	CD8+	DBTRG-05MG	88	19	111	30	79	72	117	29	78	76	30	20	74	22	105	64	74	95	57	106	123	28	39	38	41	61	93	29	199	78	16	23	39
3317	CD8+	DBTRG-05MG	89	26	99	27	85	82	112	54	80	93	29	20	79	22	100	75	61	67	62	105	115	32	40	45	54	60	127	40	177	79	14	24	36
3318	CD8+	DBTRG-05MG	90	24	88	112	82	68	115	32	85	82	30	23	87	24	108	75	71	80	68	95	127	36	40	43	40	55	88	31	189	78	17	22	41
3319	CD8+	DBTRG-05MG	91	26	107	269	85	58	115	135	88	76	30	24	79	22	110	81	63	74	66	106	105	33	37	42	43	61	94	28	200	72	16	22	39
3320	CD8+	DBTRG-05MG	92	23	93	31	63	78	120	33	83	79	30	21	83	24	84	70	84	81	63	99	123	30	38	38	43	61	98	29	213	73	15	24	37
3321	CD8+	DBTRG-05MG	93	21	94	123	74	98	103	32	90	81	29	22	79	22	112	83	68	87	66	91	129	30	32	40	43	62	123	34	199	62	17	20	41
3322	CD8+	DBTRG-05MG	94	22	90	388	85	74	113	28	88	88	31	23	71	22	86	84	71	76	72	168	121	29	32	34	40	61	163	63	212	95	18	20	43
3323	CD8+	DBTRG-05MG	95	26	92	29	97	72	102	30	76	77	33	25	85	22	96	72	56	82	75	109	130	29	33	38	45	68	114	29	209	62	14	20	43
3324	CD8+	DBTRG-05MG	96	21	98	1275	98	73	105	27	83	75	34	25	84	20	100	72	80	91	72	109	156	30	32	38	47	65	128	27	197	77	13	21	41
3325	CD8+	DBTRG-05MG	97	21	64	25	70	71	105	27	74	73	34	21	71	21	92	62	71	80	72	81	117	28	31	41	48	65	113	34	196	59	18	17	43
3326	CD8+	DBTRG-05MG	98	25	70	29	85	70	99	26	70	65	29	26	49	23	94	63	66	71	65	92	143	29	29	39	43	60	105	25	178	58	16	19	38
3327	CD8+	DBTRG-05MG	99	23	86	30	80	69	91	26	72	77	28	24	63	22	67	67	62	74	67	85	133	27	30	39	41	63	91	52	151	63	16	19	40
3328	CD8+	DBTRG-05MG	100	22	69	29	81	59	102	28	93	83	27	20	57	21	84	71	56	68	66	98	125	24	36	42	44	62	113	31	183	73	18	24	40
3329	CD8+	DBTRG-05MG	101	22	99	43	65	67	89	21	56	77	23	22	67	23	98	93	60	72	70	65	109	26	30	35	40	54	99	28	174	70	16	19	39
3330	CD8+	DBTRG-05MG	102	20	86	31	97	82	97	26	69	65	26	21	59	18	80	64	71	69	66	88	123	29	27	35	38	52	106	26	154	75	16	19	36
3331	CD8+	DBTRG-05MG	103	25	81	35	80	59	72	23	70	73	25	17	52	17	89	65	71	80	58	95	112	24	24	32	48	65	78	41	190	70	10	14	35
3332	CD8+	DBTRG-05MG	104	19	69	24	73	67	93	25	73	70	32	22	56	17	77	60	55	56	66	66	122	22	24	27	40	55	86	25	166	48	13	17	35
3333	CD8+	DBTRG-05MG	105	20	67	24	75	63	89	24	74	64	30	21	66	16	65	57	60	66	77	74	110	24	23	29	40	59	87	28	178	64	14	16	41
3334	CD8+	DBTRG-05MG	106	23	93	306	231	68	98	34	59	72	30	24	72	21	74	69	57	79	70	96	115	27	36	35	57	62	457	78	171	74	13	23	35
3335	CD8+	DBTRG-05MG	107	22	93	33	78	77	106	26	68	62	27	21	77	20	67	71	68	68	65	90	119	25	35	37	44	54	109	26	166	72	16	21	36
3336	CD8+	DBTRG-05MG	108	21	61	60	87	65	107	23	64	72	28	21	69	20	74	60	74	80	72	98	122	23	31	38	39	51	100	27	186	54	16	17	34
3337	CD8+	DBTRG-05MG	109	20	70	56	88	78	116	23	97	87	26	20	63	19	68	55	72	83	66	95	120	26	30	38	38	52	92	26	160	66	15	20	31
3338	CD8+	DBTRG-05MG	110	18	86	24	78	65	96	26	72	84	25	19	59	15	73	61	86	87	55	108	114	23	30	37	34	43	88	25	171	64	16	18	30
3339	CD8+	DBTRG-05MG	111	18	73	199	72	75	102	22	70	79	23	18	70	18	70	79	57	70	50	104	107	19	29	35	35	41	95	31	195	79	15	17	31
3340	CD8+	DBTRG-05MG	112	19	77	27	62	73	104	21	79	60	21	19	78	17	70	80	62	64	63	127	116	24	28	33	35	48	95	38	186	73	14	21	29
3341	CD8+	DBTRG-05MG	113	16	72	24	98	72	99	21	67	63	23	17	61	20	74	72	40	67	60	99	91	21	25	34	35	45	86	26	195	71	13	22	28
3342	CD8+	DBTRG-05MG	114	17	66	18	71	60	86	26	71	61	23	18	77	17	65	60	65	70	58	110	93	23	24	33	32	38	68	23	158	78	12	16	28
3343	CD8+	DBTRG-05MG	115	17	75	23	66	63	92	25	59	73	23	18	63	19	84	69	52	63	51	92	114	22	25	31	32	40	88	23	182	61	12	17	25
3344	CD8+	DBTRG-05MG	116	14	76	22	69	50	103	23	65	66	26	16	62	19	70	67	54	65	50	92	107	24	24	34	37	39	85	22	158	63	15	17	31
3345	CD8+	DBTRG-05MG	117	18	72	49	66	62	96	22	66	62	26	19	69	19	78	62	62	59	54	95	88	23	25	34	36	39	72	43	181	62	15	18	27
3346	CD8+	DBTRG-05MG	118	16	59	52	59	66	111	23	58	54	26	18	57	22	77	62	66	74	60	89	98	21	29	37	33	38	72	21	176	67	15	16	32
3347	CD8+	DBTRG-05MG	119	20	66	18	79	67	107	23	65	71	27	16	59	24	59	70	58	73	61	81	102	21	35	32	32	34	82	22	157	73	13	15	27
3348	CD8+	DBTRG-05MG	120	21	64	296	68	74	111	23	67	72	23	22	55	23	78	52	63	72	65	118	106	20	30	36	34	37	75	21	155	72	13	17	27
3349	CD8+	DBTRG-05MG	121	18	50	24	63	66	102	22	63	80	23	17	62	20	70	48	53	62	57	80	93	26	42	37	34	39	86	34	155	60	15	17	33
3350	CD8+	DBTRG-05MG	122	17	69	82	56	58	112	25	79	63	24	20	66	17	79	82	53	69	55	99	108	27	34	34	33	39	62	23	160	70	14	19	28
3351	CD8+	DBTRG-05MG	123	19	60	30	68	67	124	26	80	64	24	19	72	16	92	59	68	77	62	86	100	28	31	39	33	39	84	23	175	70	14	19	26
3352	CD8+	DBTRG-05MG	124	21	64	53	65	54	71	25	50	78	31	24	50	17	74	61	43	63	70	64	101	33	26	29	60	114	110	34	178	49	15	23	68
3353	CD8+	DBTRG-05MG	125	25	61	61	75	65	96	33	73	49	40	25	61	25	97	59	59	60	78	98	75	35	30	33	54	89	100	39	179	77	18	27	65
3354	CD8+	DBTRG-05MG	126	25	61	229	64	61	88	33	78	65	40	23	39	22	85	59	43	70	77	90	108	37	38	32	55	85	109	60	204	66	18	25	78
3355	CD8+	DBTRG-05MG	127	23	53	529	69	61	82	29	49	61	35	24	71	23	75	64	49	55	76	77	120	31	28	31	46	84	143	35	174	48	15	22	74
3356	CD8+	DBTRG-05MG	128	24	66	1977	66	54	60	32	57	71	35	25	58	23	78	66	51	72	75	142	104	38	33	30	79	88	131	70	187	45	19	24	76
3357	CD8+	DBTRG-05MG	129	24	72	589	71	56	65	30	45	55	31	26	63	22	63	60	72	68	76	95	91	38	35	31	44	83	129	32	173	41	19	25	71
3358	CD8+	DBTRG-05MG	130	22	68	146	52	61	89	33	53	80	36	22	64	32	58	55	57	62	74	105	102	34	36	32	49	78	132	30	184	50	18	23	66
3359	CD8+	DBTRG-05MG	131	19	76	1686	74	52	96	33	63	57	32	22	57	20	75	80	51	39	78	80	96	34	36	28	54	81	108	47	210	46	16	22	69
3360	CD8+	DBTRG-05MG	132	24	63	547	53	57	88	33	58	69	33	21	53	24	86	70	63	59	73	93	97	32	33	35	50	77	117	31	209	41	19	27	61
3361	CD8+	DBTRG-05MG	133	29	62	39	73	60	74	31	53	66	33	21	50	21	93	52	45	73	68	105	79	37	34	32	54	72	91	30	180	51	19	22	72
3362	CD8+	DBTRG-05MG	134	23	77	654	64	67	93	31	69	64	31	22	45	27	82	64	57	75	71	89	103	37	32	33	56	85	117	76	167	53	19	23	65
3363	CD8+	DBTRG-05MG	135	24	68	88	70	53	87	34	49	63	37	24	60	24	75	78	56	82	79	121	88	33	34	29	47	67	106	31	186	64	17	23	61
3364	CD8+	DBTRG-05MG	136	23	72	143	75	65	68	33	83	54	35	23	73	21	72	75	45	77	68	99	94	30	33	31	50	68	114	30	177	55	16	28	50
3365	CD8+	DBTRG-05MG	137	42	63	53	59	61	92	93	56	54	34	24	71	30	88	67	60	87	83	419	86	73	59	50	59	70	113	42	171	57	20	35	52
3366	CD8+	DBTRG-05MG	138	24	75	1325	131	69	92	32	65	72	31	22	57	21	80	73	60	61	71	133	111	35	35	34	56	61	117	51	186	63	22	46	48
3367	CD8+	DBTRG-05MG	139	24	61	100	62	55	84	30	54	63	31	21	64	23	87	77	47	99	65	79	102	34	33	33	55	67	88	29	180	48	20	24	54
3368	CD8+	DBTRG-05MG	140	23	71	35	62	64	74	29	56	46	32	20	66	23	86	81	62	81	65	96	92	34	31	36	58	81	153	37	185	67	19	23	48
3369	CD8+	DBTRG-05MG	141	20	68	58	72	65	79	37	68	59	29	22	54	23	85	63	55	57	68	100	78	35	30	32	49	56	103	28	152	52	21	28	44
3370	CD8+	DBTRG-05MG	142	24	61	50	72	65	84	33	43	60	31	22	62	24	85	68	59	61	67	74	79	30	31	34	49	46	93	26	184	53	18	21	50
3371	CD8+	DBTRG-05MG	143	24	52	181	51	66	97	33	58	68	31	23	52	24	83	65	51	63	70	117	95	32	35	33	54	52	88	22	180	56	17	19	47
3372	CD8+	DBTRG-05MG	144	19	53	30	75	73	80	29	50	62	27	21	61	26	83	62	56	69	56	128	93	27	31	30	40	51	82	26	165	44	16	18	42
3373	CD8+	DBTRG-05MG	145	19	75	41	58	64	80	32	62	69	27	20	68	21	87	61	35	62	55	135	89	27	30	30	42	47	87	25	183	57	16	19	36
3374	CD8+	DBTRG-05MG	146	25	64	208	68	68	88	31	60	69	29	20	66	24	87	81	73	68	58	90	111	31	38	31	37	59	89	26	189	62	18	24	43
3375	CD8+	DBTRG-05MG	147	24	61	31	52	58	99	33	69	69	29	22	63	21	73	70	65	73	59	114	75	33	31	35	39	57	97	26	179	67	18	22	43
3376	CD8+	DBTRG-05MG	148	24	62	54	62	68	102	32	66	56	33	24	56	23	81	75	65	69	63	78	104	32	34	38	41	54	99	23	205	65	19	23	42
3377	CD8+	DBTRG-05MG	149	22	82	1400	77	62	118	33	71	79	33	24	73	22	72	78	74	55	69	104	114	40	39	43	52	66	108	78	162	58	24	30	53
3378	CD8+	DBTRG-05MG	150	26	57	36	69	63	110	32	55	59	33	25	59	22	89	78	61	73	67	94	114	32	39	39	44	63	106	29	203	79	21	23	49
3379	CD8+	DBTRG-05MG	151	25	66	905	77	64	80	28	68	54	28	22	38	20	79	46	59	59	63	87	80	28	27	33	40	59	83	30	154	62	17	20	42
3380	CD8+	DBTRG-05MG	152	21	113	427	57	54	96	25	51	58	26	24	60	19	85	66	59	59	68	125	104	25	28	34	39	56	79	45	150	45	17	17	42
3381	CD8+	DBTRG-05MG	153	24	61	131	49	56	85	45	48	62	28	21	64	22	58	76	65	66	70	565	88	30	36	44	41	61	98	25	175	55	16	22	42
3382	CD8+	DBTRG-05MG	154	23	91	41	61	70	102	28	76	85	29	23	76	17	78	84	58	69	66	105	132	25	31	35	44	60	85	29	166	71	17	27	38
3383	CD8+	DBTRG-05MG	155	22	76	49	73	67	107	25	65	80	28	22	74	18	81	72	67	80	64	97	136	26	29	35	39	56	96	37	187	59	17	20	40
3384	CD8+	DBTRG-05MG	156	20	92	674	63	74	99	30	85	73	28	21	61	18	103	84	52	78	63	110	135	30	33	32	41	58	94	23	172	49	18	28	42
3385	CD8+	DBTRG-05MG	157	22	83	211	72	68	90	23	68	61	30	22	68	19	73	79	69	74	62	96	113	25	33	35	39	58	79	27	197	67	16	22	39
3386	CD8+	DBTRG-05MG	158	25	91	39	84	80	96	41	50	76	31	23	69	24	80	123	76	69	62	162	126	29	33	67	43	52	126	28	185	67	18	82	40
3387	CD8+	DBTRG-05MG	159	23	73	44	94	67	121	29	60	85	29	23	83	24	68	96	67	86	61	98	130	29	35	42	40	61	95	28	196	55	16	30	43
3388	CD8+	DBTRG-05MG	160	22	67	54	62	48	104	28	70	93	31	26	73	22	78	93	71	87	60	114	118	24	39	37	45	58	111	34	174	65	15	18	38
3389	CD8+	DBTRG-05MG	161	28	76	464	98	58	89	30	75	89	31	25	64	19	90	94	59	76	68	161	120	27	46	39	42	62	131	30	167	71	18	25	44
3390	CD8+	DBTRG-05MG	162	25	78	34	77	59	92	29	69	81	31	27	63	20	84	83	58	72	70	91	134	24	36	35	43	56	113	26	198	78	14	21	43
3391	CD8+	DBTRG-05MG	163	26	68	317	67	58	89	31	65	57	33	27	72	21	70	77	60	73	74	139	124	30	37	36	44	61	123	38	167	73	15	28	42
3392	CD8+	DBTRG-05MG	164	25	79	396	71	80	144	31	65	83	30	21	77	21	80	81	73	83	65	109	98	27	35	83	41	59	104	32	177	80	19	21	38
3393	CD8+	DBTRG-05MG	165	23	86	28	101	93	83	28	79	72	32	25	67	22	126	89	57	75	67	115	133	28	36	39	70	151	95	28	213	93	16	18	38
3394	CD8+	DBTRG-05MG	166	25	80	30	90	81	113	30	96	68	32	22	54	19	114	106	61	75	64	117	124	27	35	39	43	59	124	30	184	74	14	19	39
3395	CD8+	DBTRG-05MG	167	38	77	695	89	94	104	171	90	90	32	23	79	29	92	81	77	117	97	10305	138	73	84	67	61	76	126	42	225	89	17	19	65
3396	CD8+	DBTRG-05MG	168	24	95	398	63	75	108	31	91	78	33	22	71	21	89	91	48	79	67	350	132	30	43	41	43	61	106	45	263	77	17	19	41
3397	CD8+	DBTRG-05MG	169	23	69	35	60	91	103	33	81	67	31	21	69	17	97	65	86	71	66	117	118	30	40	42	47	81	105	31	214	59	17	17	40
3398	CD8+	DBTRG-05MG	170	21	73	74	90	56	89	30	89	73	27	20	77	21	90	77	62	80	68	107	118	32	40	42	42	56	115	34	199	82	16	15	35
3399	CD8+	DBTRG-05MG	171	20	77	25	63	84	99	30	61	65	25	19	49	19	97	90	59	68	59	88	100	27	34	39	95	57	89	26	184	66	16	18	33
3400	CD8+	DBTRG-05MG	172	19	75	78	68	85	112	31	68	78	27	19	53	22	98	73	115	71	57	77	132	29	36	38	945	246	89	37	156	93	28	16	38
3401	CD8+	DBTRG-05MG	173	20	82	39	75	73	108	30	87	52	26	19	56	18	97	69	59	65	56	82	110	27	36	37	85	54	80	23	170	71	15	16	33
3402	CD8+	DBTRG-05MG	174	19	75	66	70	90	128	31	74	71	24	18	67	19	94	99	73	73	57	98	102	28	37	39	36	47	59	25	172	78	15	17	31
3403	CD8+	DBTRG-05MG	175	23	80	28	90	81	116	30	61	62	31	19	49	17	89	51	57	76	61	95	105	28	37	39	34	52	91	39	159	58	12	15	31
3404	CD8+	DBTRG-05MG	176	20	101	26	72	77	111	29	65	71	28	21	74	16	87	72	62	95	72	76	96	26	39	39	35	45	110	54	164	83	15	13	33
3405	CD8+	DBTRG-05MG	177	18	81	177	77	65	117	28	68	64	25	20	65	16	83	50	72	76	61	74	124	41	40	36	39	60	199	32	201	69	12	11	31
3406	CD8+	DBTRG-05MG	178	19	75	120	84	77	109	28	75	70	29	17	73	15	75	66	45	78	61	98	141	23	37	34	40	58	134	58	229	64	14	12	31
3407	CD8+	DBTRG-05MG	179	20	69	78	77	65	94	28	63	81	27	19	65	16	92	62	65	80	61	90	124	28	39	36	42	56	124	28	184	60	12	14	36
3408	CD8+	DBTRG-05MG	180	20	67	27	72	55	115	28	81	78	24	22	61	18	82	72	56	87	58	116	150	26	40	40	50	56	112	23	199	66	15	14	39
3409	CD8+	DBTRG-05MG	181	22	61	148	75	65	97	29	72	84	26	21	85	18	89	83	44	83	63	99	150	26	38	38	42	63	107	35	220	65	14	11	39
3410	CD8+	DBTRG-05MG	182	20	88	296	119	62	100	33	77	78	26	21	79	18	74	58	53	91	64	114	122	25	34	36	43	60	112	42	203	65	14	66	44
3411	CD8+	DBTRG-05MG	183	21	71	21	76	37	91	26	47	65	31	22	70	17	66	66	41	73	63	91	125	25	34	33	41	57	83	20	183	47	14	11	40
3412	CD8+	DBTRG-05MG	184	18	89	204	100	73	83	25	65	72	29	19	64	19	88	78	48	87	64	99	145	28	36	39	44	62	126	89	212	67	18	14	41
3413	CD8+	DBTRG-05MG	185	22	70	27	78	64	96	30	61	71	32	25	69	20	70	74	70	89	65	105	107	27	37	36	43	63	114	22	211	63	16	16	36
3414	CD8+	DBTRG-05MG	186	22	78	403	69	69	114	30	54	66	28	21	66	18	69	86	77	79	67	97	138	27	35	38	43	58	89	25	219	62	16	15	38
3415	CD8+	DBTRG-05MG	187	22	82	107	80	82	96	27	63	85	26	19	79	19	66	69	65	71	61	92	117	28	34	36	38	55	106	22	200	74	15	16	35
3416	CD8+	DBTRG-05MG	188	19	82	144	63	69	105	26	71	78	26	19	73	18	85	72	62	64	49	89	121	24	36	36	36	47	92	22	188	52	13	15	32
3417	CD8+	DBTRG-05MG	189	24	95	323	73	63	111	32	71	65	28	18	77	24	102	88	67	83	52	95	120	29	42	35	40	64	76	40	188	65	20	16	30
3418	CD8+	DBTRG-05MG	190	22	81	29	84	85	123	33	79	69	24	21	70	21	89	104	78	89	57	98	120	27	42	36	33	47	84	30	210	70	17	13	29
3419	CD8+	DBTRG-05MG	191	23	75	35	72	72	102	29	74	89	29	22	71	16	80	76	61	91	64	114	134	29	41	34	35	45	92	27	221	53	16	15	36
3420	CD8+	DBTRG-05MG	192	24	83	26	74	72	93	34	76	77	27	21	82	22	94	66	59	71	58	105	132	30	44	35	42	55	92	26	251	80	19	16	37
3421	CD8+	DBTRG-05MG	193	22	78	37	73	73	103	37	72	83	27	20	55	19	105	83	60	81	67	415	135	28	48	38	50	66	103	30	229	56	18	22	41
3422	CD8+	DBTRG-05MG	194	22	79	25	71	61	109	29	72	68	30	23	69	19	80	81	68	76	65	88	115	28	43	37	44	59	91	27	247	68	12	16	38
3423	CD8+	DBTRG-05MG	195	24	57	29	77	69	95	24	65	95	27	25	76	17	71	57	64	77	54	103	116	21	36	34	40	39	118	27	189	49	12	15	28
3424	CD8+	DBTRG-05MG	196	22	73	27	92	58	85	18	67	69	24	27	66	16	80	77	60	68	41	94	79	21	31	30	33	29	94	33	154	51	14	16	29
3425	CD8+	DBTRG-05MG	197	22	80	300	82	62	88	18	71	69	26	24	54	13	74	70	72	80	42	74	109	14	30	35	32	33	113	34	142	64	13	17	25
3426	CD8+	DBTRG-05MG	198	18	83	100	65	73	118	22	66	66	25	18	70	15	74	43	52	78	46	97	122	24	34	32	35	45	92	20	178	58	13	14	24
3427	CD8+	DBTRG-05MG	199	17	84	73	76	63	113	22	43	75	20	18	46	16	81	60	39	84	47	102	123	20	33	34	32	41	100	21	230	61	13	10	26
3428	CD8+	DBTRG-05MG	200	20	68	52	59	74	109	30	62	70	19	20	70	21	89	51	57	69	50	85	111	25	64	30	30	34	84	23	161	60	13	11	22
3429	CD8+	DBTRG-05MG	201	18	66	338	73	50	91	28	72	100	22	19	55	16	57	75	62	68	47	128	102	25	52	47	25	36	95	24	141	58	12	12	39
3430	CD8+	DBTRG-05MG	202	24	68	133	94	71	87	39	73	76	37	24	53	24	113	56	62	67	72	83	90	53	36	30	49	71	137	31	183	98	21	24	58
3431	CD8+	DBTRG-05MG	203	27	69	45	78	69	86	34	62	82	33	25	66	22	87	58	62	78	82	129	110	50	38	32	45	79	132	38	197	48	19	19	60
3432	CD8+	DBTRG-05MG	204	24	93	327	71	51	60	51	69	57	28	27	71	24	95	66	70	71	74	135	85	45	44	35	44	78	120	48	186	75	19	19	54
3433	CD8+	DBTRG-05MG	205	24	97	2306	68	66	85	32	54	74	35	28	57	26	78	82	61	55	75	104	124	47	40	33	47	83	139	41	198	64	22	23	56
3434	CD8+	DBTRG-05MG	206	23	79	1951	75	74	87	37	77	67	29	23	71	25	99	61	65	96	72	678	113	47	43	37	44	78	128	39	194	80	25	21	59
3435	CD8+	DBTRG-05MG	207	23	73	867	55	66	85	33	51	64	35	23	66	24	77	62	61	91	66	106	102	45	35	35	47	89	130	48	165	63	21	18	55
3436	CD8+	DBTRG-05MG	208	26	51	107	60	53	82	29	57	79	31	24	79	23	68	55	72	66	65	83	113	51	42	34	49	77	151	35	203	72	19	22	56
3437	CD8+	DBTRG-05MG	209	21	62	90	68	59	86	32	54	85	31	23	57	23	74	53	58	52	72	85	106	49	39	39	48	97	133	28	226	51	18	26	61
3438	CD8+	DBTRG-05MG	210	25	53	40	70	60	76	34	50	73	34	26	49	24	73	44	47	63	88	82	85	45	41	34	75	114	124	39	178	52	18	19	69
3439	CD8+	DBTRG-05MG	211	26	96	3649	56	58	60	37	65	70	37	25	52	23	61	54	80	72	85	79	108	50	36	36	67	126	119	47	198	70	24	26	72
3440	CD8+	DBTRG-05MG	212	21	60	37	69	48	75	34	39	64	34	24	50	23	86	52	44	67	68	85	110	33	39	34	39	85	86	24	167	46	18	19	55
3441	CD8+	DBTRG-05MG	213	23	66	32	71	50	88	33	52	58	30	22	57	24	71	70	40	65	66	81	101	35	37	34	39	84	142	50	183	52	16	21	51
3442	CD8+	DBTRG-05MG	214	22	61	39	66	85	70	28	66	57	33	23	68	22	73	52	61	62	63	95	97	36	58	33	37	72	115	29	224	74	17	23	48
3443	CD8+	DBTRG-05MG	215	21	73	1882	53	64	91	31	52	66	28	22	67	20	100	76	52	65	63	77	80	32	36	31	39	74	123	34	168	71	19	22	52
3444	CD8+	DBTRG-05MG	216	22	58	42	53	48	98	33	56	60	26	20	56	23	73	47	52	74	67	85	92	33	40	34	42	75	83	33	153	63	17	22	64
3445	CD8+	DBTRG-05MG	217	23	72	36	58	65	87	31	57	51	31	23	65	22	79	47	66	63	68	81	111	35	39	35	43	94	78	28	138	74	17	20	56
3446	CD8+	DBTRG-05MG	218	21	47	49	56	70	77	33	63	51	30	23	58	24	83	73	52	81	69	84	104	34	39	34	51	86	77	26	162	59	17	26	66
3447	CD8+	DBTRG-05MG	219	24	66	45	72	67	61	34	58	57	33	26	51	27	86	55	51	56	69	97	112	31	36	36	48	84	100	27	169	69	18	24	62
3448	CD8+	DBTRG-05MG	220	25	63	2297	90	68	73	34	45	61	33	24	43	30	73	50	73	53	78	155	110	36	35	40	53	90	140	133	175	97	24	21	66
3449	CD8+	DBTRG-05MG	221	27	53	1771	63	56	84	34	67	62	39	24	75	30	66	41	43	78	78	157	92	36	36	41	46	76	121	33	177	62	20	21	44
3450	CD8+	DBTRG-05MG	222	33	69	2219	55	63	72	36	61	47	32	36	46	29	70	56	58	52	75	332	107	37	34	43	57	269	111	38	147	54	28	26	46
3451	CD8+	DBTRG-05MG	223	31	64	33	58	60	66	31	66	84	30	21	51	22	89	57	54	65	64	122	96	35	34	32	38	74	111	28	182	61	16	17	50
3452	CD8+	DBTRG-05MG	224	41	60	64	59	67	97	32	67	79	24	19	50	21	93	67	74	53	59	90	103	34	35	32	34	68	82	27	173	60	18	18	49
3453	CD8+	DBTRG-05MG	225	17	59	46	49	62	99	37	59	76	25	24	49	23	92	63	60	80	52	79	104	33	38	31	42	64	81	30	175	70	17	17	46
3454	CD8+	DBTRG-05MG	226	26	59	141	63	73	93	32	52	65	39	26	60	23	85	63	43	78	62	75	98	33	38	36	61	56	104	25	181	52	14	20	44
3455	CD8+	DBTRG-05MG	227	29	65	1944	65	53	102	35	49	70	29	25	71	27	70	55	58	57	74	81	111	34	38	36	58	243	101	24	205	49	20	22	47
3456	CD8+	DBTRG-05MG	228	19	88	1448	66	74	81	27	69	72	23	22	47	23	56	57	58	67	54	80	110	32	29	29	48	60	97	33	163	56	15	17	38
3457	CD8+	DBTRG-05MG	229	21	59	115	82	63	71	27	49	58	25	21	48	21	71	63	48	61	49	54	81	27	27	33	36	52	73	26	157	69	19	21	44
3458	CD8+	DBTRG-05MG	230	20	53	32	60	61	87	30	49	59	30	23	56	20	66	67	62	52	57	74	108	27	29	33	41	59	109	21	133	46	16	16	37
3459	CD8+	DBTRG-05MG	231	22	68	56	62	62	78	28	45	55	28	19	65	21	78	62	43	69	61	72	98	28	31	28	41	63	92	31	146	62	14	18	46
3460	CD8+	DBTRG-05MG	232	22	57	38	52	66	91	31	64	68	30	26	63	21	82	57	50	57	66	73	113	30	28	33	42	75	108	48	138	59	17	21	64
3461	CD8+	DBTRG-05MG	233	20	63	28	62	58	88	28	56	51	39	23	60	21	85	45	44	59	65	70	119	27	29	35	44	89	100	22	185	61	18	18	55
3462	CD8+	DBTRG-05MG	234	17	59	32	65	62	75	27	60	66	27	24	57	21	72	51	64	67	62	84	129	26	29	32	45	114	119	33	179	55	16	17	56
3463	CD8+	DBTRG-05MG	235	21	54	29	62	55	77	27	83	72	29	21	57	19	65	53	54	78	63	96	111	26	37	33	42	91	130	19	179	53	17	14	53
3464	CD8+	DBTRG-05MG	236	17	77	28	53	61	79	26	66	63	29	23	61	19	72	65	52	61	67	84	121	29	33	32	38	79	101	24	181	59	13	16	50
3465	CD8+	DBTRG-05MG	237	18	55	134	68	51	77	27	43	81	24	28	72	20	72	53	54	62	52	91	102	29	33	30	38	51	103	22	169	51	16	20	40
3466	CD8+	DBTRG-05MG	238	19	67	40	64	58	96	31	71	70	27	24	62	22	74	66	45	68	57	94	120	27	32	36	36	52	97	24	178	79	13	17	37
3467	CD8+	DBTRG-05MG	239	23	67	28	66	58	86	30	63	84	27	23	39	22	78	54	56	50	60	102	119	28	34	36	40	59	98	31	170	49	16	19	42
3468	CD8+	DBTRG-05MG	240	23	84	341	66	56	85	33	63	68	26	24	59	22	72	63	82	61	50	314	104	28	35	33	53	57	104	33	195	65	20	22	44
3469	CD8+	DBTRG-05MG	241	23	75	167	62	56	77	30	52	54	27	22	62	21	71	62	59	73	52	71	101	28	33	35	44	69	85	32	210	72	15	19	37
3470	CD8+	DBTRG-05MG	242	21	74	38	60	79	82	28	67	63	29	21	62	20	78	69	55	78	57	80	124	24	35	31	37	68	97	22	168	64	16	21	41
3471	CD8+	DBTRG-05MG	243	22	72	552	64	76	95	26	76	66	30	21	53	21	59	48	59	77	53	89	112	24	29	33	36	56	101	24	169	69	16	17	36
3472	CD8+	DBTRG-05MG	244	18	71	59	75	62	88	26	71	65	26	20	48	19	90	64	67	59	53	66	110	25	33	31	35	60	109	23	176	73	16	16	40
3473	CD8+	DBTRG-05MG	245	19	63	171	74	55	98	27	61	50	26	19	60	21	87	58	61	77	56	100	110	26	32	33	39	66	116	38	165	63	16	19	39
3474	CD8+	DBTRG-05MG	246	22	72	1362	60	85	110	31	74	58	28	23	69	23	96	73	64	66	51	86	108	32	35	37	36	57	95	35	166	76	54	20	51
3475	CD8+	DBTRG-05MG	247	22	60	194	64	82	80	31	101	58	26	26	61	22	98	64	59	70	53	107	116	31	37	41	38	54	96	27	197	85	20	19	47
3476	CD8+	DBTRG-05MG	248	24	61	51	81	75	94	31	79	65	34	24	88	22	93	71	67	84	53	100	122	31	42	41	37	72	113	26	178	96	17	18	44
3477	CD8+	DBTRG-05MG	249	25	66	29	81	76	126	33	80	69	28	25	68	26	108	66	67	57	61	90	115	36	43	44	42	61	111	27	218	84	22	17	43
3478	CD8+	DBTRG-05MG	250	26	78	33	90	79	103	33	76	86	30	25	71	25	92	80	79	102	69	102	127	35	43	45	49	72	111	31	205	104	19	44	43
3479	CD8+	DBTRG-05MG	251	21	72	304	52	78	114	33	82	68	30	25	89	23	87	60	56	73	49	80	102	31	35	40	34	41	112	35	191	87	18	23	34
3480	CD8+	DBTRG-05MG	252	23	81	715	72	70	100	34	59	77	25	25	45	23	95	46	75	67	47	108	95	31	39	42	37	39	98	30	195	62	19	21	34
3481	CD8+	DBTRG-05MG	253	22	72	59	71	66	125	32	81	70	29	26	57	21	87	73	70	79	53	96	101	29	36	43	38	45	97	33	193	76	20	19	35
3482	CD8+	DBTRG-05MG	254	25	77	146	83	79	100	33	71	65	26	25	70	24	76	82	49	93	54	92	119	31	39	45	36	42	113	33	189	72	21	18	30
3483	CD8+	DBTRG-05MG	255	30	81	33	85	79	95	96	59	67	29	26	73	27	109	74	82	77	59	104	110	46	45	47	36	45	116	28	170	76	18	26	31
3484	CD8+	DBTRG-05MG	256	25	75	36	60	82	116	30	79	58	28	25	73	21	86	73	57	68	56	88	104	29	41	41	44	38	88	29	187	62	18	23	34
3485	CD8+	DBTRG-05MG	257	27	82	30	74	73	105	32	71	63	27	26	62	24	105	78	62	80	60	79	120	28	41	42	38	38	90	30	145	83	18	26	38
3486	CD8+	DBTRG-05MG	258	27	85	450	106	76	105	33	80	79	30	25	65	22	90	74	72	87	60	111	116	30	42	41	38	44	99	51	145	74	18	56	31
3487	CD8+	DBTRG-05MG	259	25	69	30	68	76	104	31	84	80	35	26	66	23	89	61	52	75	54	99	108	28	43	39	39	52	102	37	145	92	15	25	38
3488	CD8+	DBTRG-05MG	260	25	82	46	79	67	111	32	67	74	28	25	80	20	106	71	72	75	52	101	96	29	36	39	39	43	102	26	120	82	17	25	35
3489	CD8+	DBTRG-05MG	261	25	80	27	93	85	115	30	80	73	30	26	70	21	97	71	79	64	46	87	99	26	33	36	34	43	89	27	136	85	14	24	33
3490	CD8+	DBTRG-05MG	262	23	88	35	94	73	100	29	91	66	26	25	87	19	92	64	55	72	49	101	90	30	35	35	34	46	98	23	127	68	14	23	30
3491	CD8+	DBTRG-05MG	263	20	81	593	77	85	94	35	92	69	25	20	63	18	95	70	71	69	49	84	89	27	35	32	35	41	105	23	135	82	12	23	34
3492	CD8+	DBTRG-05MG	264	22	63	107	84	75	132	32	67	79	21	20	66	21	90	60	67	49	45	688	84	26	38	40	38	55	85	31	192	86	11	32	31
3493	CD8+	DBTRG-05MG	265	20	71	24	65	77	102	31	89	74	22	21	67	17	96	71	64	69	49	75	109	27	44	38	32	40	82	30	166	68	14	19	36
3494	CD8+	DBTRG-05MG	266	23	66	324	63	58	120	28	95	77	27	23	61	18	85	66	56	74	53	101	101	23	38	38	36	47	94	25	179	68	17	20	35
3495	CD8+	DBTRG-05MG	267	20	73	26	76	94	116	39	53	81	27	21	61	17	83	73	67	70	57	122	102	26	53	42	36	47	91	38	185	57	17	19	37
3496	CD8+	DBTRG-05MG	268	19	63	23	89	77	127	26	68	69	27	18	65	22	98	64	75	78	56	95	122	26	45	39	36	47	108	20	179	74	14	26	36
3497	CD8+	DBTRG-05MG	269	19	85	25	66	67	98	24	72	74	23	18	64	18	87	68	69	69	47	83	98	24	36	35	50	45	115	35	218	73	15	19	30
3498	CD8+	DBTRG-05MG	270	16	49	24	70	67	104	28	81	79	21	18	51	19	89	77	75	87	56	94	112	23	37	38	46	38	93	28	234	81	16	18	30
3499	CD8+	DBTRG-05MG	271	18	82	29	82	81	95	26	102	65	21	20	69	20	106	66	75	87	57	125	111	24	41	39	26	40	101	28	201	87	15	17	28
3500	CD8+	DBTRG-05MG	272	17	63	24	59	90	116	30	100	67	23	19	87	20	102	82	76	95	49	1298	109	24	61	36	28	45	97	24	190	85	16	20	25
3501	CD8+	DBTRG-05MG	273	21	69	178	83	82	127	92	90	74	24	19	74	21	98	73	73	62	50	183	100	27	55	36	31	41	98	32	187	71	16	25	29
3502	CD8+	DBTRG-05MG	274	25	75	27	71	88	156	86	78	76	22	19	90	19	98	78	85	207	52	338	137	32	47	36	31	43	81	26	243	80	16	18	30
3503	CD8+	DBTRG-05MG	275	17	77	19	84	91	129	33	100	65	19	17	64	24	109	68	87	86	50	108	124	33	33	34	30	35	92	19	226	76	18	17	33
3504	CD8+	DBTRG-05MG	276	17	66	19	78	73	115	31	70	72	21	15	55	22	86	67	55	87	43	72	106	29	32	32	25	32	69	18	190	78	17	15	28
3505	CD8+	DBTRG-05MG	277	18	63	83	81	71	86	31	51	67	17	18	63	24	87	63	69	65	45	99	107	25	33	33	23	36	79	22	172	73	19	17	27
3506	CD8+	DBTRG-05MG	278	23	80	262	88	67	117	25	69	76	25	21	68	19	74	76	74	80	54	99	115	23	35	34	36	48	108	38	214	67	17	26	28
3507	CD8+	DBTRG-05MG	279	26	108	111	84	93	117	31	88	107	37	23	85	25	96	82	82	79	67	114	116	26	46	39	377	82	77	38	226	89	17	21	77
3508	CD8+	DBTRG-05MG	280	22	61	54	72	73	80	29	90	52	33	20	68	21	96	61	81	66	80	102	104	56	35	25	56	130	125	25	171	62	18	18	75
3509	CD8+	DBTRG-05MG	281	21	85	4090	66	64	77	30	59	59	33	24	81	23	87	52	72	68	79	105	97	56	31	27	54	101	103	28	153	60	21	21	63
3510	CD8+	DBTRG-05MG	282	21	68	37	66	65	88	29	78	68	32	20	60	23	88	74	79	76	78	127	99	56	31	28	52	99	121	27	170	71	18	21	62
3511	CD8+	DBTRG-05MG	283	23	63	77	69	76	89	28	60	87	32	24	56	21	117	72	74	83	78	431	106	48	37	30	55	112	135	30	184	65	20	18	90
3512	CD8+	DBTRG-05MG	284	24	84	5520	58	73	66	34	68	71	35	25	64	26	93	74	69	62	76	172	105	53	36	29	59	116	125	34	203	59	20	23	102
3513	CD8+	DBTRG-05MG	285	18	67	75	85	61	89	35	65	83	34	23	57	25	100	57	58	77	78	128	113	41	33	30	57	88	128	29	198	50	19	20	81
3514	CD8+	DBTRG-05MG	286	17	55	177	72	70	83	31	53	67	33	22	61	23	96	74	77	68	77	154	114	41	33	27	54	88	118	32	203	80	19	20	78
3515	CD8+	DBTRG-05MG	287	25	60	48	57	63	84	28	72	59	35	26	67	23	74	60	76	67	82	169	100	44	35	26	46	88	127	26	172	55	16	34	59
3516	CD8+	DBTRG-05MG	288	23	71	109	67	53	76	33	49	64	38	26	58	21	107	65	52	64	85	86	94	48	41	27	53	77	193	36	153	79	16	17	79
3517	CD8+	DBTRG-05MG	289	24	65	277	64	61	68	34	70	58	37	26	58	18	80	50	46	69	89	72	107	36	37	27	53	95	169	58	139	51	17	20	85
3518	CD8+	DBTRG-05MG	290	25	39	147	50	71	66	27	59	61	42	32	52	22	83	48	52	61	99	103	96	36	34	24	55	75	134	50	162	51	16	20	69
3519	CD8+	DBTRG-05MG	291	19	72	305	60	58	65	29	56	53	29	27	72	19	73	67	61	61	80	87	106	41	31	24	56	73	137	34	175	66	14	19	69
3520	CD8+	DBTRG-05MG	292	25	43	50	69	59	84	28	55	66	37	23	55	20	86	50	53	57	71	82	104	37	39	25	68	93	98	28	131	76	16	32	63
3521	CD8+	DBTRG-05MG	293	26	68	845	84	58	91	26	67	67	33	49	70	25	86	47	53	64	68	86	84	42	39	28	59	65	161	62	139	57	20	20	61
3522	CD8+	DBTRG-05MG	294	32	69	1696	70	60	80	30	64	71	33	33	59	26	84	67	62	54	71	87	91	48	40	30	56	61	135	61	140	74	25	21	64
3523	CD8+	DBTRG-05MG	295	25	62	1436	74	81	81	30	65	56	28	25	57	27	74	65	50	61	75	96	90	49	42	38	48	67	135	51	173	47	22	44	65
3524	CD8+	DBTRG-05MG	296	24	73	1961	77	68	70	31	70	48	31	25	41	21	88	51	60	57	77	85	93	40	37	30	44	76	120	26	163	51	18	21	62
3525	CD8+	DBTRG-05MG	297	25	75	174	74	55	87	34	59	68	33	24	55	25	76	60	60	65	73	92	110	42	38	32	45	99	109	29	196	68	20	22	64
3526	CD8+	DBTRG-05MG	298	23	53	35	48	62	76	30	82	66	31	22	43	28	89	60	60	59	66	79	99	38	38	33	40	70	81	26	136	43	18	21	57
3527	CD8+	DBTRG-05MG	299	19	53	723	57	65	96	36	58	57	33	24	59	26	88	59	53	61	69	63	95	43	40	33	38	74	116	37	135	64	20	20	51
3528	CD8+	DBTRG-05MG	300	26	58	3991	66	54	89	33	56	55	33	23	64	23	79	45	55	69	69	77	95	48	43	31	59	166	112	58	116	60	20	22	54
3529	CD8+	DBTRG-05MG	301	25	77	2997	59	57	83	33	57	61	29	22	51	24	78	65	56	51	67	61	94	33	44	27	43	61	125	25	166	65	16	19	49
3530	CD8+	DBTRG-05MG	302	22	63	33	59	59	75	28	51	40	28	23	35	21	80	52	45	55	64	62	98	32	34	36	43	62	86	24	111	55	16	17	50
3531	CD8+	DBTRG-05MG	303	24	54	42	57	60	79	26	60	45	32	23	74	19	73	57	52	74	65	69	115	31	33	27	39	62	72	26	125	61	19	18	49
3532	CD8+	DBTRG-05MG	304	20	52	278	71	60	61	23	60	78	27	17	56	18	66	56	51	59	57	61	88	27	30	27	36	72	94	25	160	62	21	18	47
3533	CD8+	DBTRG-05MG	305	21	70	30	67	60	71	27	58	55	25	21	58	20	89	62	41	57	60	74	88	25	33	26	38	63	90	23	151	59	24	16	38
3534	CD8+	DBTRG-05MG	306	25	51	35	63	64	98	27	77	57	29	25	66	23	89	64	53	78	69	106	114	28	36	30	44	88	107	23	156	72	18	16	42
3535	CD8+	DBTRG-05MG	307	24	62	1764	56	63	83	27	66	73	30	26	68	32	90	55	44	92	66	101	111	35	43	36	43	85	119	32	184	59	18	19	46
3536	CD8+	DBTRG-05MG	308	34	63	72	67	62	116	163	54	72	41	28	66	53	88	47	68	103	92	291	95	76	92	93	58	71	104	38	207	54	53	28	53
3537	CD8+	DBTRG-05MG	309	27	65	51	63	62	83	50	56	70	32	26	58	26	107	68	61	73	79	231	110	40	59	36	48	72	91	31	183	57	20	25	42
3538	CD8+	DBTRG-05MG	310	25	65	232	57	78	86	29	71	55	28	26	62	25	72	59	53	58	67	120	80	28	32	34	42	50	85	28	183	65	15	19	41
3539	CD8+	DBTRG-05MG	311	23	63	628	52	57	79	29	60	60	26	27	67	24	81	59	46	67	70	103	97	27	34	33	44	53	97	34	157	64	16	23	42
3540	CD8+	DBTRG-05MG	312	24	76	40	58	64	91	29	65	52	28	24	59	23	81	69	43	62	67	96	84	29	39	30	43	49	101	30	156	54	16	20	41
3541	CD8+	DBTRG-05MG	313	34	75	481	63	73	89	35	61	69	30	25	68	23	77	53	47	61	65	85	88	32	52	37	43	51	106	44	153	60	19	24	45
3542	CD8+	DBTRG-05MG	314	23	79	471	78	72	93	25	68	54	31	33	63	22	82	58	60	64	59	89	90	30	41	30	43	48	102	31	151	58	19	15	41
3543	CD8+	DBTRG-05MG	315	68	74	1083	82	58	91	58	59	69	35	32	58	25	88	64	67	72	144	470	100	37	41	38	90	110	120	30	218	78	16	22	50
3544	CD8+	DBTRG-05MG	316	26	62	1949	69	72	92	27	54	67	44	23	59	20	68	60	60	86	63	95	91	29	34	26	53	72	134	38	193	57	15	24	44
3545	CD8+	DBTRG-05MG	317	24	67	42	66	60	62	27	52	63	33	25	77	21	69	58	44	67	71	73	91	25	25	26	42	46	121	31	187	62	14	18	41
3546	CD8+	DBTRG-05MG	318	24	66	501	72	63	68	24	47	68	30	35	60	19	83	74	54	56	61	89	84	26	27	25	82	151	116	43	176	74	17	21	41
3547	CD8+	DBTRG-05MG	319	27	73	2175	73	67	75	26	82	75	30	31	72	20	79	50	57	75	62	91	124	26	30	28	44	46	103	28	186	46	15	21	36
3548	CD8+	DBTRG-05MG	320	24	64	43	64	72	85	23	77	64	30	30	68	19	86	56	48	78	55	100	108	27	28	31	41	55	135	29	180	56	14	20	39
3549	CD8+	DBTRG-05MG	321	25	76	3443	48	62	87	26	60	72	32	26	52	20	73	72	57	56	58	196	121	26	39	31	55	112	92	54	214	58	16	34	45
3550	CD8+	DBTRG-05MG	322	33	87	1679	61	65	78	28	68	81	29	26	52	22	81	61	56	87	76	104	93	27	38	33	45	73	88	50	176	58	18	19	47
3551	CD8+	DBTRG-05MG	323	24	78	63	68	51	95	25	71	63	30	26	65	20	67	66	67	50	57	77	97	25	36	32	40	44	90	24	155	50	16	19	33
3552	CD8+	DBTRG-05MG	324	26	69	33	64	63	92	23	54	78	26	24	62	22	71	66	58	68	61	105	89	27	38	32	40	45	91	25	183	72	19	22	37
3553	CD8+	DBTRG-05MG	325	22	60	39	72	58	77	25	47	67	28	24	65	19	83	57	37	79	59	87	89	26	32	27	36	45	93	31	130	68	13	18	33
3554	CD8+	DBTRG-05MG	326	19	66	42	48	63	89	26	61	67	25	25	56	21	83	75	64	65	58	96	81	43	27	29	42	52	101	38	170	57	15	19	36
3555	CD8+	DBTRG-05MG	327	20	57	664	66	57	101	26	58	65	27	28	59	17	94	62	64	75	51	95	86	24	31	29	50	38	108	33	155	55	16	17	35
3556	CD8+	DBTRG-05MG	328	20	61	206	59	69	96	28	70	58	25	23	77	19	65	59	65	56	59	88	109	23	28	27	47	37	139	33	167	59	14	24	35
3557	CD8+	DBTRG-05MG	329	22	59	52	67	65	95	29	74	87	42	28	55	21	80	72	66	71	70	96	114	28	38	33	36	58	95	27	190	82	16	18	35
3558	CD8+	DBTRG-05MG	330	25	73	450	67	47	85	24	71	61	26	24	62	20	81	52	59	70	58	108	72	24	33	33	33	37	120	27	139	76	20	20	35
3559	CD8+	DBTRG-05MG	331	24	74	352	78	65	88	27	60	57	28	25	66	23	93	50	52	70	57	106	87	27	34	32	40	35	131	23	142	54	18	19	34
3560	CD8+	DBTRG-05MG	332	24	71	158	74	63	105	25	51	68	27	23	55	22	77	61	43	61	62	93	100	24	33	36	42	47	125	53	140	52	18	21	45
3561	CD8+	DBTRG-05MG	333	24	70	763	68	71	78	25	67	77	37	20	55	23	79	70	58	72	63	79	117	23	35	35	40	52	143	30	145	72	19	22	38
3562	CD8+	DBTRG-05MG	334	27	51	171	50	57	99	25	65	63	30	24	65	21	76	58	50	59	62	74	92	25	34	33	38	41	97	25	150	68	15	20	38
[truncated: 2,659 more rows]
