# Supplementary material for: Epigenetic Induction of Cancer-Testis Antigens and Endogenous Retroviruses at Single-Cell Level Enhances Immune Recognition and Response in Glioma
Source: Cancer Res Commun. 2024 Jul 26;4(7):1834–49. doi: 10.1158/2767-9764.CRC-23-0566 (PMC11275559; doi:10.1158/2767-9764.CRC-23-0566)
Supplement: Supplementary Data 2 — hERV raw counts and FPKM values [file crc-23-0566_supplementary_data_2_supp2.xlsx]

## Sheet: hERV raw counts
Geneid	GS025.DAC	GS025.DMSO	GS081.DAC	GS081.DMSO	GS243.DAC	GS243.DMSO	GS277.DAC	GS277.DMSO	GS351.DAC	GS351.DMSO	GS025.DAC.2	GS025.DMSO.2	GS243.DAC.2	GS243.DMSO.2
ERVK-1	46	31	52	47	197	117	95	59	51	42	50	32	69	128
Bovine_retrovirus_CH15	0	0	0	0	0	0	0	0	0	0	0	0	0	0
ERVK-2	265	162	146	190	861	248	357	282	185	223	289	214	272	222
Simian_SRV-1_type_D_retrovirus	0	0	0	0	0	0	0	0	0	0	0	0	0	0
ERVK-3	89	57	102	69	398	233	146	98	78	62	114	69	143	179
Desmodus_rotundus_endogenous_retrovirus_isolate_QR09	0	0	0	0	0	0	0	0	0	0	0	0	0	0
ERVK-4	63	41	71	47	291	143	115	61	47	56	58	46	78	113
Black_Syrian_hamster_retrovirus_strain_BSHRV/2013/HUN	0	0	0	0	0	0	0	0	0	0	0	0	0	0
ERVK-5	792	462	965	579	899	549	1204	984	565	527	894	493	425	385
Maize-associated_retrovirus_1	0	0	0	0	0	0	0	0	0	0	0	0	0	0
ERVK-6	427	175	299	304	1564	586	457	407	354	499	434	223	423	460
Squirrel_monkey_retrovirus	0	0	0	0	0	0	0	0	0	0	0	0	0	0
ERVK-7	158	51	169	61	2906	1621	505	189	154	87	171	46	574	1352
Feline_leukemia_virus	0	0	0	0	0	0	0	0	0	0	0	0	0	0
ERVK-8	8	14	30	20	22	9	21	26	24	8	7	4	13	10
Human_T-cell_lymphotropic_virus_1	0	0	0	0	0	0	0	0	0	0	0	0	0	0
ERVK-9	40	29	34	34	374	214	109	59	37	45	38	33	130	180
XMRV_Xenotropic_MuLV_related_virus_VP62	12	0	1	1	0	0	0	0	0	0	0	0	7	1
ERVK-10	50	18	41	17	536	307	134	60	37	34	48	23	155	249
Rat_retrovirus_SC1	0	0	0	0	0	0	0	0	0	0	0	0	0	0
ERVK-11	105	79	112	77	486	193	161	112	72	89	123	71	155	157
Jaagsiekte_sheep_retrovirus	0	0	0	0	0	0	0	0	0	0	0	0	0	0
ERVK-12	2536	2248	938	2471	3595	2383	3729	3116	2090	2708	3545	3130	2519	2273
DG-75_Murine_leukemia_virus	39	1	0	2	3	0	0	2	0	0	0	1	46	2
ERVK-13	8	1	9	2	132	56	17	5	8	2	7	1	34	30
Human_papillomavirus_type_92	0	0	0	0	0	0	0	0	0	0	0	0	0	0
ERVK-14	58	57	79	65	206	101	96	108	51	70	70	78	76	77
Atlantic_salmon_swim_bladder_sarcoma_virus	0	0	0	0	0	0	0	0	0	0	0	0	0	0
ERVK-15	81	74	96	109	149	114	41	144	23	31	78	70	50	71
Xenopus_laevis_endogenous_retrovirus_Xen1	0	0	0	0	0	0	0	0	0	0	0	0	0	0
ERVK-16	50	48	59	66	321	254	114	81	57	52	65	53	143	251
Puma_lentivirus_14	0	0	0	0	0	0	0	0	0	0	0	0	0	0
ERVK-17	159	76	58	83	594	180	220	118	96	100	160	101	221	135
Murine_AIDS_virus-related_provirus	23	3	3	9	4	1	6	3	0	4	0	1	118	5
ERVK-18	122	43	76	51	349	131	157	123	83	100	110	66	137	107
Human_immunodeficiency_virus_1	1065	371	835	595	3	4	1	3	0	4	961	528	531	2
ERVK-19	64	33	61	47	409	523	113	79	47	53	68	41	122	584
Hepatitis_B_virus_(HBV)_strain_ayw	0	0	0	0	0	0	0	0	0	0	0	0	0	0
ERVK-20	180	133	128	129	435	222	248	190	119	171	191	153	169	237
Hepatitis_C_virus_genotype_1	145253	296342	4191	533857	276279	377460	782071	210347	120473	213765	309861	154258	738877	345763
ERVK-21	98	68	116	87	342	187	165	127	81	92	110	86	112	195
Human_immunodeficiency_virus_2	0	0	0	0	0	0	0	0	0	0	0	0	0	0
ERVK-22	279	129	95	148	1032	293	487	248	178	254	330	179	285	258
Human_T-lymphotropic_virus_2	0	0	0	0	0	0	0	0	0	0	0	0	0	0
ERVK-23	35	25	78	29	118	46	81	41	49	33	39	23	27	51
Avian_carcinoma_virus	0	0	0	0	0	0	0	0	0	0	0	0	0	0
ERVK-24	54	25	56	34	295	183	89	39	40	39	52	30	110	142
Human_herpesvirus_8_strain_GK18/ORF57	0	0	0	0	0	0	0	0	0	0	0	0	0	0
ERVK-25	64	36	61	50	348	195	109	49	57	42	78	43	127	157
Fujinami_sarcoma_virus	0	0	0	0	0	0	0	0	0	0	0	0	0	0
1p34.3_HERV-K	31	16	21	27	66	40	36	49	24	14	37	22	29	25
Avian_Retrovirus_IC10	25	31	21	44	96	81	13	50	8	17	15	33	26	38
1p36.21a_endogenous_virus_HERV-K	2	0	1	1	1	0	0	0	0	1	2	1	4	0
Ovine_enzootic_nasal_tumour_virus	0	0	0	0	0	0	0	0	0	0	0	0	0	0
1p36.21b_endogenous_virus_HERV-K	5	10	2	12	17	22	11	17	8	5	7	5	14	15
Simian_retrovirus_8_strain_SRV8-SUZ-2012	0	0	0	0	0	0	0	0	0	0	0	0	0	0
1p36.21c_endogenous_virus_HERV-K	7	9	2	8	27	19	12	22	10	6	2	4	5	11
Simian_T-lymphotropic_virus_2	0	0	0	0	0	0	0	0	0	0	0	0	0	0
1q21.3_endogenous_virus_HERV-K	439	278	299	288	1162	778	303	357	150	196	395	324	265	513
Simian_T-lymphotropic_virus_3	0	0	0	0	0	0	0	0	0	0	0	0	0	0
1q24_HERVK	15	18	15	26	32	32	37	30	9	28	27	18	20	29
Human_T-lymphotropic_virus_4	0	0	0	0	0	0	0	0	0	0	0	0	0	0
1q32.2_endogenous_virus_HERV-K	66	41	19	56	214	61	61	69	38	51	65	44	81	64
Walleye_epidermal_hyperplasia_virus_type_1	0	0	0	0	0	0	0	0	0	0	0	0	0	0
1q43_endogenous_virus_HERV-K	20	15	19	18	30	8	34	14	18	10	24	20	35	10
Walleye_epidermal_hyperplasia_virus_type_2	0	0	0	0	0	0	0	0	0	0	0	0	0	0
2q21.1_endogenous_virus_HERV-K	19	15	19	27	117	39	43	36	12	22	31	25	34	29
Gibbon_ape_leukemia_virus	0	0	0	0	0	0	0	0	0	0	0	0	0	0
3p12.3_endogenous_virus_HERV-K	178	125	125	167	168	103	192	143	127	96	222	165	124	86
Citrus_blight-associated_pararetrovirus_isolate_CBaPRV-LC	0	0	0	0	0	0	0	0	0	0	0	0	0	0
4p16.1a_endogenous_virus_HERV-K	36	21	36	52	81	47	18	23	26	58	24	21	26	28
Megaderma_lyra_retrovirus_isolate_MlRV_Pol	0	0	0	0	0	0	0	0	0	0	0	0	0	0
4p16.1b_endogenous_virus_HERV-K	56	43	13	55	70	40	31	50	38	23	41	38	25	25
Rhinolophus_ferrumequinum_retrovirus_isolate_RfRV	0	0	0	0	0	0	0	0	0	0	0	0	0	0
4p16.3a_endogenous_virus_HERV-K	23	16	10	11	17	14	13	11	11	7	23	18	6	9
Chimpanzee_type_C_endogenous_retrovirus	1213	2797	507	1826	960	1316	418	2449	200	1568	823	3307	1057	1101
4p16.3b_endogenous_virus_HERV-K	57	23	19	54	68	52	31	69	25	25	35	23	26	40
Melomys_woolly_monkey_virus_isolate_WD279	0	0	0	0	0	0	0	0	0	0	0	0	0	0
4q13.2_endogenous_virus_HERV-K	23	16	8	18	55	32	23	43	18	25	11	7	18	34
Moloney_murine_sarcoma_virus	0	0	0	0	0	0	0	0	0	0	0	0	1	0
4q32.1_endogenous_virus_HERV-K	14	5	14	10	72	43	20	21	13	15	18	6	26	37
AKV_murine_leukemia_virus	10	0	2	0	1	1	1	2	1	2	0	0	0	1
4q35.2_endogenous_virus_HERV-K	62	51	25	68	177	118	98	125	41	58	38	26	88	64
Friend_mink_cell_focus-forming_virus	5	0	0	0	0	0	0	0	0	0	0	0	0	1
5p12_endogenous_virus_HERV-K	0	2	1	4	4	6	1	2	0	2	2	4	3	2
Friend_murine_leukemia_virus	1	0	0	0	0	0	0	0	0	0	0	0	0	0
5p13.3_endogenous_virus_HERV-K	63	32	53	33	256	150	87	64	47	42	52	38	63	94
Moloney_murine_leukemia_virus	1	0	0	0	0	0	0	0	0	0	0	0	0	0
5q33.2_endogenous_virus_HERV-K	63	49	36	57	158	132	89	123	74	55	50	41	58	99
Amphotropic_murine_leukemia_virus_strain_1313	3	0	0	0	0	0	0	0	0	0	0	0	0	1
6p11.2_endogenous_virus_HERV-K	143	115	35	69	115	84	72	78	40	50	99	119	93	52
Ecotropic_murine_leukemia_virus	12	0	0	2	2	2	0	0	1	0	0	0	2	0
6p21.1_endogenous_virus_HERV-K	26	22	22	31	39	13	14	27	21	13	44	31	17	18
Mink_cell_focus-forming_virus_MCF-MuLV_env	8	0	0	0	0	0	0	0	0	0	0	0	0	0
6p22.1_endogenous_virus_HERV-K	2	2	3	5	9	7	6	11	5	4	6	1	9	4
Mouse_endogenous_murine_leukemia_virus_clone_MMX-CZ3	18	0	2	3	0	1	0	0	0	1	1	1	28	2
6q25.1_endogenous_virus_HERV-K	82	24	89	19	84	39	111	35	46	20	63	20	31	37
Murine_leukemia_virus_CasE1	5	0	0	0	0	0	0	1	0	0	0	0	3	1
7q11.21_endogenous_virus_HERV-K	20	19	10	19	66	39	37	32	16	23	13	11	26	27
Murine_type_C_retrovirus	15	0	0	0	1	0	0	0	0	0	0	0	3	0
8p22_endogenous_virus_HERV-K	0	0	0	0	3	1	2	1	1	0	0	0	2	0
Mus_dunni_endogenous_virus	11	0	0	0	0	0	0	0	0	0	0	0	0	0
8p23.1b_endogenous_virus_HERV-K	16	9	23	19	34	16	27	23	19	5	14	12	19	12
N-tropic_ecotropic_endogenous_retrovirus_env_&_gag	0	0	0	0	0	0	0	0	0	0	0	0	0	0
8p23.1c_endogenous_virus_HERV-K	12	16	25	14	27	8	26	27	26	6	14	13	16	3
Polytropic_murine_leukemia_virus	41	0	3	0	1	3	0	0	1	0	0	0	9	3
8p23.1d_endogenous_virus_HERV-K	16	16	22	23	32	12	27	27	10	11	10	4	8	6
Rauscher_murine_leukemia_virus	1	0	0	0	0	0	0	0	0	0	0	0	1	0
8q11.1_endogenous_virus_HERV-K	8	9	5	14	29	16	30	26	14	9	9	4	14	15
Xenotropic_murine_leukemia_virus_isolate_AKR6	2	0	1	0	0	0	0	0	0	0	0	0	3	0
8q24.3a_endogenous_virus_HERV-K	32	20	26	24	142	70	58	28	36	18	39	21	43	56
Porcine_endogenous_retrovirus_A	0	0	0	0	0	0	0	0	0	0	0	0	0	0
8q24.3b_endogenous_virus_HERV-K	77	68	34	38	161	99	46	94	36	61	84	72	64	72
Porcine_endogenous_retrovirus_B	0	0	0	0	0	0	0	0	0	0	0	0	0	0
9q34.3_endogenous_virus_HERV-K	2372	2257	835	2459	4176	2437	5533	3252	2459	3163	3760	2955	3409	2176
Reticuloendotheliosis_virus_strain_HA9901	0	0	0	0	0	0	0	0	0	0	0	0	0	0
9q34.11_endogenous_virus_HERV-K	200	121	127	146	237	163	125	183	99	82	240	132	80	96
Duck_infectious_anemia_virus_strain_ATCC-VR775	0	0	0	0	0	0	0	0	0	0	0	0	0	0
10p12.1_endogenous_virus_HERV-K	59	42	58	43	406	197	102	70	46	37	51	42	127	198
Echidna_ERV_strain_PZ-33382	0	0	0	0	0	0	0	0	0	0	0	0	0	0
11p15.4_endogenous_virus_HERV-K	30	37	37	93	64	33	84	59	37	25	27	27	47	31
Galidia_ERV_strain_AMNH-110064_KF313135	0	0	0	0	0	0	0	0	0	0	0	0	0	0
11q12.1_endogenous_virus_HERV-K	6	12	5	7	16	7	3	7	3	9	5	4	5	6
Snyder-Theilen_feline_sarcoma_virus	6	0	15	2	14	5	7	0	2	0	7	5	1	1
11q12.3_endogenous_virus_HERV-K	29	38	44	64	59	47	60	132	34	43	47	34	48	23
Rhinella_marina_endogenous_retrovirus	0	0	0	0	0	0	0	0	0	0	0	0	0	0
12p11.1_endogenous_virus_HERV-K	0	3	0	4	3	0	1	3	3	2	5	3	3	3
Baboon_endogenous_virus_strain_M7	0	0	0	0	0	0	0	0	0	0	0	0	0	0
12q13.2_endogenous_virus_HERV-K	40	19	26	18	246	116	55	30	28	27	36	15	53	107
Flying-fox_retrovirus_isolate_FFRV1	0	0	0	0	0	0	0	0	0	0	0	0	0	0
12q24.11_endogenous_virus_HERV-K	16	11	12	13	57	24	16	14	7	10	17	7	14	28
XMRV-like_mouse_endogenous_retrovirus_mERV-XL	45	0	0	1	5	0	1	2	0	0	1	0	35	5
12q24.33_endogenous_virus_HERV-K	284	193	169	223	373	289	249	281	174	185	336	275	194	227
Mus_musculus_mobilized_endogenous_polytropic_provirus	121	0	2	1	2	0	1	0	0	1	4	1	45	13
14q11.2_endogenous_virus_HERV-K	181	149	84	139	179	184	158	167	112	90	119	178	124	188
Rat_leukemia_virus	0	0	0	0	0	0	0	0	0	0	0	0	0	0
14q32.33_endogenous_virus_HERV-K	2	12	12	16	13	10	8	9	17	3	9	6	14	6
RD114_retrovirus	0	0	0	0	0	0	0	0	0	0	0	0	0	0
15q25.2_endogenous_virus_HERV-K	18	34	25	70	5	6	728	45	12	2	70	29	91	5
Friend_spleen_focus-forming_virus	2	0	0	0	0	0	0	0	0	0	0	0	8	0
16p11.2_endogenous_virus_HERV-K	13	8	5	9	57	25	28	6	12	11	11	19	10	20
Bovine_immunodeficiency-like_virus	0	0	0	0	0	0	0	0	0	0	0	0	0	0
16p13.3_endogenous_virus_HERV-K	2	8	8	9	9	6	7	8	3	4	11	11	7	5
Caprine_arthritis-encephalitis_virus	0	0	0	0	0	0	0	0	0	0	0	0	0	0
17p13.1_endogenous_virus_HERV-K	0	0	0	0	1	0	0	0	0	0	0	0	0	0
Equine_infectious_anemia_virus	0	0	0	0	0	0	0	0	0	0	0	0	0	0
19p12a_endogenous_virus_HERV-K	36	27	20	34	72	28	39	27	48	41	54	27	44	24
Feline_immunodeficiency_virus	0	0	0	0	0	0	0	0	0	0	0	0	0	0
19p12c_endogenous_virus_HERV-K	152	142	143	187	416	247	218	251	107	112	173	185	157	192
Jembrana_disease_virus_Tabanan-87_strain	0	0	0	0	0	0	0	0	0	0	0	0	0	0
19q13.12a_endogenous_virus_HERV-K	12	21	103	103	36	7	18	14	2	12	12	14	14	11
Simian_retrovirus_Y_-_strain_Y001	0	0	0	0	0	0	0	0	0	0	0	0	0	0
19q13.12b_endogenous_virus_HERV-K	237	231	235	266	193	105	246	358	166	315	211	172	136	74
Simian_immunodeficiency_virus	0	0	0	0	0	0	0	0	0	0	0	0	0	0
19q13.41_endogenous_virus_HERV-K	9	11	7	20	28	16	11	20	29	15	12	6	9	11
Simian_T-cell_lymphotropic_virus_4_isolate	0	0	0	0	0	0	0	0	0	0	0	0	0	0
19q13.42_endogenous_virus_HERV-K	57	39	26	48	113	49	67	61	39	56	68	46	40	48
Visna-Maedi_virus_strain_kv1772	0	0	0	0	0	0	0	0	0	0	0	0	0	0
20q11.22_endogenous_virus_HERV-K	148	210	38	105	170	54	138	355	75	235	194	242	82	34
Ovine_lentivirus	0	0	0	0	0	0	0	0	0	0	0	0	0	0
22q11.23_endogenous_virus_HERV-K	96	36	72	34	42	27	81	55	50	28	81	29	106	16
Rabbit_endogenous_lentivirus_type_K_isolate	0	0	0	0	0	0	0	0	0	0	0	0	0	0
Xq11.1_endogenous_virus_HERV-K	0	1	0	0	1	0	0	0	0	1	1	2	1	0
Snakehead_retrovirus	0	0	0	0	0	0	0	0	0	0	0	0	0	0
Xq12_endogenous_virus_HERV-K	0	0	0	0	0	0	5	0	0	0	1	1	0	0
Bovine_foamy_virus	0	0	0	0	0	0	0	0	0	0	0	0	0	0
Xq28a_endogenous_virus_HERV-K	3	5	0	3	9	3	19	2	2	4	2	6	4	2
Squirrel_monkey_foamy_virus_isolate_1224	0	0	0	0	0	0	0	0	0	0	0	0	0	0
Xq28b_endogenous_virus_HERV-K	21	13	62	18	37	16	102	17	12	10	25	13	28	6
Rhesus_macaque_simian_foamy_virus	0	0	0	0	0	0	0	0	0	0	0	0	0	0
Yp11.2_endogenous_virus_HERV-K	43	27	11	24	49	26	42	45	27	24	41	53	30	24
Ly6a_lymphocyte_antigen_6_complex_locus_A_Mus musculus	1	0	0	0	0	0	0	0	0	0	0	0	2	14
Yq11.23a_endogenous_virus_HERV-K	2	1	0	2	0	0	14	0	0	0	2	1	3	0
Exogenous_mouse_mammary_tumor_virus_HeJ	0	0	0	0	0	0	0	0	0	0	0	0	0	0
Yq11.23b_endogenous_virus_HERV-K	2	0	0	2	0	0	9	0	1	0	2	0	2	0
Rous_sarcoma_virus_Prague_C	0	0	1	0	0	1	0	0	0	0	0	0	0	0
HERVK-111	294	212	34	70	114	52	223	294	41	31	299	295	34	37
Simian_foamy_virus_type_1	0	0	0	0	0	0	0	0	0	0	0	0	0	0
HERV-K113	47	32	53	50	448	265	135	79	39	42	80	39	99	246
Walleye_dermal_sarcoma_virus	0	0	0	0	0	0	0	0	0	0	0	0	0	0
HERV-KC4	218	97	167	64	169	88	130	63	116	56	346	95	56	79
Jembrana_disease_virus_Tabanan/87_strain	0	0	0	0	0	0	0	0	0	0	0	0	0	0
ERVK3-1	4313	4518	3225	5143	6447	4628	5685	6230	3638	6997	4884	5018	4154	4320
Bovine_leukemia_virus	0	0	0	0	0	0	0	0	0	0	0	0	0	0
ERVFRD1	3	5	12	5	8	10	9	0	6	3	14	3	4	5
Exogenous_mouse_mammary_tumor_virus_C3H	0	0	0	0	0	0	0	0	0	0	0	0	0	0
ERVFRD2	1	0	10	0	5	0	4	0	2	0	0	0	1	0
Woolly_monkey_sarcoma_virus_strain_WMV_SSAV	0	0	0	0	0	0	0	0	0	0	0	0	0	0
ERVFRD3_9p21.3	0	0	0	3	18	34	3	26	0	0	0	0	5	18
Simian_retrovirus_4_strain_SRV4/TEX/2009/V1	0	0	0	0	0	0	0	0	0	0	0	0	0	0
ERV3-1	5103	4971	1987	5391	8842	5272	9847	8169	4195	6039	6709	6046	6270	4532
Severe_acute_respiratory_syndrome_coronavirus_2 isolate Wuhan-Hu-1	2	0	0	1	0	0	0	3	0	0	1	0	0	2
ERVW-1	233	188	703	258	749	294	669	309	421	176	374	312	277	177
Simian_T-cell_lymphotropic_virus_6_strain	0	0	0	0	0	0	0	0	0	0	0	0	0	0
ERVW-3	1	3	7	2	8	2	13	1	9	4	3	2	2	2
Enzootic_nasal_tumour_virus_2_isolate_GDQY2017	0	0	0	0	0	0	0	0	0	0	0	0	0	0
ERVW-5	24	21	40	23	70	28	44	28	45	12	24	16	23	13
Avian_leukosis_and_sarcoam_virus_Fu-J1	0	0	0	0	0	0	0	0	0	0	0	0	0	0
ERVE-1	317	340	555	278	485	295	418	321	227	212	424	518	166	211
Avian_leukosis_and_sarcoam_virus_SJ-1_strain	16	2	31	0	12	10	4	3	7	1	9	2	4	4
ERVH-3	20	16	23	24	78	53	71	38	26	37	62	35	196	38
Mouse_retrovirus_VN11_proviral_DNA	0	0	0	0	0	0	0	0	0	0	0	0	0	1
ERVH-5	17	18	13	17	74	38	101	20	59	51	61	22	108	24
Avian_myeloblastosis_virus_p27-CA_gene	0	4	0	3	1	12	1	2	0	2	1	4	3	7
ERVH-8	797	572	737	573	2540	3966	3847	689	1487	1717	1797	675	6358	1709
Rous_sarcoma_virus_strain_Schmidt-Ruppin_B	1	1	4	1	2	0	0	0	0	0	0	0	0	1
ERVH-9	12860	9856	6298	10053	26042	12860	30467	12608	13818	14505	18855	13006	22886	10708
Rous_sarcoma_virus_strain_Schmidt-Ruppin_D	0	0	3	0	1	1	0	0	0	0	1	0	0	0
ERVH-10	697	454	573	412	2576	4940	3511	500	1259	1348	1436	555	5743	2259
UR2_sarcoma_virus	0	0	0	0	0	0	0	0	0	0	0	0	0	0
ERV-like_sequence-isoleucine_a_(RTVL-Ia)_gene	541	455	175	519	783	512	795	690	409	630	816	678	443	476
Y73_sarcoma_virus	9	0	7	1	8	0	1	0	1	0	2	0	1	0
ERVPABLB-1	18105	16756	15058	18669	33302	24048	42804	21653	19196	19368	27488	20410	32382	16911
Avian_leukosis_virus_-_RSA	0	0	0	0	0	0	0	0	0	0	0	0	0	0
ERVFc-1	1234	1	421	1	836	0	1228	1	473	1	870	0	833	0
Avian_myeloblastosis-associated_virus_type_1	0	0	0	0	0	0	0	0	0	0	0	0	0	0
ERVFc-2	468	136	2006	265	1347	83	773	215	771	146	287	111	738	83
Tasmanian_devil_retrovirus_strain_DRV2010	0	0	0	0	0	0	0	0	0	0	0	0	0	0
ERVS71-1 member 1_ERVT	4656	3894	1970	4305	7061	4167	8751	5707	4197	5253	6630	4914	5951	3679
Simian_endogenous_retrovirus	0	0	0	0	0	0	0	0	0	0	0	0	0	0
ERVH48-1_ERVF	4178	3775	1529	3908	6366	3712	7854	5270	3879	4787	6142	4748	5378	3428
Simian_retrovirus_2_isolate_IFB9578	0	0	0	0	0	0	0	0	0	0	0	0	0	0
ERVV-1	6365	5623	2477	6206	8279	6248	10724	8656	5415	7430	8555	7259	6921	5889
Mason-Pfizer_monkey_virus	0	0	0	0	0	0	0	0	0	0	1	1	0	0
ERVV-2	9341	8853	3033	9555	12940	9458	13213	12138	6560	9676	11853	11133	8921	8924
Python_molurus_endogenous_retrovirus	0	0	0	0	0	0	0	0	0	0	0	0	0	0
ERVMER61-1	15	3	17	5	26	0	31	1	17	2	13	5	6	3
Avian_sarcoma_virus_CT10	69	91	24	97	109	89	10	101	15	39	20	84	43	39
ERVMER34-1	2343	2354	833	2551	3764	2452	3698	3471	1800	2657	3250	2929	2397	2149
Endogenous_mouse_mammary_tumor_virus_Mtv1	0	0	0	0	0	0	0	0	0	0	0	0	0	0
ERV9	764	301	1927	321	3172	369	2389	514	1297	230	710	447	642	260
Epstein-Barr-Virus_EBNA-1	0	0	0	0	0	0	0	0	0	0	0	0	0	0
Hardy-Zuckermann_4_feline_sarcoma_virus_H24-FeSV	1	2	5	2	9	2	0	10	0	0	0	0	5	0
EBLN1_endogenous_Bornavirus_like_nucleoprotein_1	1	1	2	0	7	0	3	1	6	1	1	1	0	0
Kirsten_murine_sarcoma_virus_KiMSV_p15_env_u_LTR	1	0	0	0	0	0	0	0	0	0	0	0	0	0
EBLN2_endogenous_Bornavirus_like_nucleoprotein_1	45	48	38	64	111	93	88	69	38	82	85	74	50	60
FBR_murine_osteosarcoma_virus	233	160	120	157	168	168	176	226	74	198	165	203	89	223
EBLN3P_endogenous_Bornavirus_like_nucleoprotein_1	4034	3443	1951	3467	15255	11568	3923	7066	2358	3637	2761	3963	3740	9618
Avian_myelocytomatosis_virus_29	0	1	0	1	1	4	0	2	0	1	0	1	0	1
H4_clustered_histone_1	6	7	2	2	2	5	3	5	3	58	8	6	3	2
Human_mammary_tumor_virus_gag-pro-pol	0	0	0	0	0	0	0	0	0	0	0	0	0	0
HPRT1	1032	1765	1049	2567	4480	4621	1193	2679	264	770	827	1955	1261	5909
Avian_endogenous_virus_ev21	0	0	0	0	0	0	0	0	0	0	0	0	0	0
GAPDH	38658	43217	39956	52230	24975	34496	32478	67802	25046	66163	31279	46155	22742	46471
Avian_endogenous_retrovirus_EAV-HP	0	0	0	0	0	0	0	0	0	0	0	0	0	0
Ubiquitin_B	18240	14955	19870	14387	17583	12757	12749	22687	7914	13600	12675	18160	10333	14511
Ebolavirus_isolate_Ebola_virus Zaire	0	0	0	0	0	0	0	0	0	0	0	0	0	0

## Sheet: hERV raw counts + FPKM
Geneid	Gene_length	GS025.DAC	GS025.DMSO	GS081.DAC	GS081.DMSO	GS243.DAC	GS243.DMSO	GS277.DAC	GS277.DMSO	GS351.DAC	GS351.DMSO	GS025.DAC.2	GS025.DMSO.2	GS243.DAC.2	GS243.DMSO.2
		66063611	75743411	58426291	81191576	95296010	78142559	41493304	100239825	25369051	62258328	46804758	89224465	31190913	68993972
HERVK family	630337	16386	13787	10605	15569	34637	20383	24905	20619	12980	18050	19862	16447	17086	17762
HERVFRD family	16228	4	5	22	8	31	44	16	26	8	3	14	3	10	23
ERV3 (HERVR) family	16332	5103	4971	1987	5391	8842	5272	9847	8169	4195	6039	6709	6046	6270	4532
HERVW family	11613	258	212	750	283	827	324	726	338	475	192	401	330	302	192
HERVE family	11356	317	340	555	278	485	295	418	321	227	212	424	518	166	211
HERVH family	34717	14391	10916	7644	11079	31310	21857	37997	13855	16649	17658	22211	14293	35291	14738
HERV-like	9221	541	455	175	519	783	512	795	690	409	630	816	678	443	476
HERVPABLB family	49046	18105	16756	15058	18669	33302	24048	42804	21653	19196	19368	27488	20410	32382	16911
HERVFC family	10363	1702	137	2427	266	2183	83	2001	216	1244	147	1157	111	1571	83
HERVT family	13637	4656	3894	1970	4305	7061	4167	8751	5707	4197	5253	6630	4914	5951	3679
HERVF family	8348	4178	3775	1529	3908	6366	3712	7854	5270	3879	4787	6142	4748	5378	3428
HERVV family	9433	15706	14476	5510	15761	21219	15706	23937	20794	11975	17106	20408	18392	15842	14813
HERVMER family	11726	2358	2357	850	2556	3790	2452	3729	3472	1817	2659	3263	2934	2403	2152
ERV9 family	3918	764	301	1927	321	3172	369	2389	514	1297	230	710	447	642	260
Bornavirus-like family (EBLN)	13355	4080	3492	1991	3531	15373	11661	4014	7136	2402	3720	2847	4038	3790	9678
housekeeping genes	3613	57930	59937	60875	69184	47038	51874	46420	93168	33224	80533	44781	66270	34336	66891
FPKM/Gene Family
Geneid	Gene_length	GS025.DAC	GS025.DMSO	GS081.DAC	GS081.DMSO	GS243.DAC	GS243.DMSO	GS277.DAC	GS277.DMSO	GS351.DAC	GS351.DMSO	GS025.DAC.2	GS025.DMSO.2	GS243.DAC.2	GS243.DMSO.2
HERVK family	630337	0.393494	0.28877	0.287958	0.304212	0.576624	0.413816	0.952217	0.326328	0.811704	0.459946	0.673225	0.292435	0.869039	0.408421
HERVFRD family	16228	0.00373106	0.00406781	0.0232033	0.00607175	0.0200457	0.0346976	0.0237617	0.0159834	0.0194321	0.00296933	0.018432	0.00207192	0.0197564	0.0205424
ERV3 (HERVR) family	16332	4.72959	4.01846	2.08233	4.06555	5.68115	4.13094	14.5307	4.98987	10.1248	5.9392	8.77664	4.14901	12.3084	4.02198
HERVW family	11613	0.336289	0.241016	1.10537	0.300145	0.747285	0.357037	1.50666	0.290357	1.6123	0.265558	0.737751	0.318482	0.833747	0.239632
HERVE family	11356	0.422544	0.395283	0.836487	0.301515	0.448169	0.332437	0.887101	0.281994	0.787946	0.299856	0.79772	0.511235	0.468656	0.269306
HERVH family	34717	6.27461	4.15123	3.76851	3.9305	9.46381	8.05677	26.3772	3.98129	18.9035	8.16962	13.669	4.61421	32.5907	6.15298
HERV-like	9221	0.88809	0.651461	0.324827	0.693232	0.891064	0.710566	2.07784	0.746502	1.7484	1.0974	1.8907	0.824077	1.54027	0.7482
HERVPABLB family	49046	5.58769	4.51047	5.25479	4.6882	7.12512	6.27462	21.0331	4.40427	15.4278	6.34284	11.9743	4.66397	21.1676	4.99752
HERVFC family	10363	2.48606	0.174538	4.00845	0.316144	2.21052	0.102496	4.65354	0.207935	4.73185	0.227842	2.38538	0.120048	4.86029	0.116086
HERVT family	13637	5.16811	3.76992	2.47252	3.88815	5.43341	3.91036	15.4654	4.17493	12.1315	6.18716	10.3873	4.03861	13.9908	3.91021
HERVF family	8348	7.57572	5.97021	3.13485	5.76582	8.0022	5.69034	22.6741	6.29779	18.3161	9.21051	15.7195	6.37447	20.6543	5.95178
HERVV family	9433	25.2031	20.2607	9.99755	20.5789	23.6048	21.3073	61.1564	21.9911	50.0405	29.1274	46.2233	21.8522	53.8434	22.7605
HERVMER family	11726	3.04391	2.65378	1.24068	2.68473	3.39168	2.67598	7.66416	2.95386	6.10803	3.64226	5.94535	2.80431	6.57016	2.66
ERV9 family	3918	2.95166	1.01428	8.418	1.00909	8.4956	1.20524	14.6951	1.30876	13.0488	0.942901	3.87172	1.27867	5.25342	0.961829
Bornavirus-like family (EBLN)	13355	4.62438	3.45212	2.55164	3.25644	12.0793	11.1739	7.24362	5.33053	7.08965	4.47406	4.55463	3.38874	9.09845	10.5034
housekeeping genes	3613	242.702	219.019	288.378	235.845	136.617	183.736	309.641	257.252	362.476	358.021	264.811	205.573	304.687	268.342
FPKM/Gene Family normalized to housekeeping
Geneid	Gene_length	GS025.DAC	GS025.DMSO	GS081.DAC	GS081.DMSO	GS243.DAC	GS243.DMSO	GS277.DAC	GS277.DMSO	GS351.DAC	GS351.DMSO	GS025.DAC.2	GS025.DMSO.2	GS243.DAC.2	GS243.DMSO.2
HERVK family	630337	0.0016213	0.00131847	0.000998543	0.00128988	0.00422072	0.00225223	0.00307522	0.00126852	0.00223933	0.00128469	0.00254229	0.00142254	0.00285224	0.00152202
HERVFRD family	16228	1.5373e-05	1.85728e-05	8.04612e-05	2.57447e-05	0.000146729	0.000188845	7.67393e-05	6.21312e-05	5.36094e-05	8.29374e-06	6.96045e-05	1.00788e-05	6.48415e-05	7.65532e-05
ERV3 (HERVR) family	16332	0.0194873	0.0183475	0.00722084	0.0172382	0.0415844	0.022483	0.0469275	0.0193968	0.0279324	0.016589	0.0331431	0.0201827	0.0403968	0.0149882
HERVW family	11613	0.00138561	0.00110043	0.00383306	0.00127264	0.00546991	0.00194321	0.00486581	0.00112869	0.004448	0.000741739	0.00278596	0.00154925	0.00273641	0.000893012
HERVE family	11356	0.001741	0.00180479	0.00290066	0.00127844	0.00328047	0.00180932	0.00286493	0.00109618	0.00217378	0.000837538	0.00301241	0.00248688	0.00153816	0.00100359
HERVH family	34717	0.0258531	0.0189537	0.013068	0.0166656	0.0692724	0.0438497	0.0851863	0.0154762	0.0521509	0.0228188	0.0516179	0.0224457	0.106965	0.0229296
HERV-like	9221	0.00365918	0.00297445	0.00112639	0.00293935	0.00652233	0.00386732	0.00671045	0.00290183	0.00482349	0.00306518	0.0071398	0.00400869	0.00505527	0.00278823
HERVPABLB family	49046	0.0230229	0.020594	0.0182219	0.0198783	0.0521538	0.0341502	0.0679272	0.0171205	0.0425621	0.0177164	0.0452182	0.0226877	0.0694734	0.0186237
HERVFC family	10363	0.0102433	0.000796908	0.0139	0.00134047	0.0161803	0.000557841	0.0150288	0.000808294	0.0130542	0.000636394	0.00900787	0.000583967	0.0159518	0.000432606
HERVT family	13637	0.0212941	0.0172127	0.00857386	0.016486	0.039771	0.0212825	0.0499461	0.0162289	0.0334685	0.0172815	0.0392255	0.0196457	0.0459187	0.0145717
HERVF family	8348	0.0312141	0.0272588	0.0108706	0.0244475	0.0585738	0.0309702	0.073227	0.024481	0.0505305	0.0257262	0.059361	0.0310084	0.0677886	0.0221799
HERVV family	9433	0.103844	0.0925064	0.0346682	0.0872562	0.17278	0.115967	0.197507	0.0854849	0.138052	0.0813566	0.174552	0.106299	0.176717	0.0848191
HERVMER family	11726	0.0125418	0.0121167	0.00430227	0.0113834	0.0248261	0.0145643	0.0247517	0.0114824	0.0168508	0.0101733	0.0224513	0.0136415	0.0215636	0.00991272
ERV9 family	3918	0.0121617	0.004631	0.0291908	0.00427861	0.0621853	0.00655964	0.0474586	0.00508745	0.0359991	0.00263365	0.0146207	0.00622005	0.017242	0.00358434
Bornavirus-like family (EBLN)	13355	0.0190538	0.0157617	0.00884823	0.0138075	0.0884166	0.0608149	0.0233936	0.0207211	0.0195589	0.0124966	0.0171996	0.0164844	0.0298616	0.0391419
housekeeping genes	3613	1	1	1	1	1	1	1	1	1	1	1	1	1	1

## Sheet: FPKM normalized to housekeeping
Geneid	GS025.DAC	GS025.DMSO	GS081.DAC	GS081.DMSO	GS243.DAC	GS243.DMSO	GS277.DAC	GS277.DMSO	GS351.DAC	GS351.DMSO	GS025.DAC.2	GS025.DMSO.2	GS243.DAC.2	GS243.DMSO.2
HERVK family	0.0016213	0.00131847	0.000998543	0.00128988	0.00422072	0.00225223	0.00307522	0.00126852	0.00223933	0.00128469	0.00254229	0.00142254	0.00285224	0.00152202
HERVFRD family	1.5373e-05	1.85728e-05	8.04612e-05	2.57447e-05	0.000146729	0.000188845	7.67393e-05	6.21312e-05	5.36094e-05	8.29374e-06	6.96045e-05	1.00788e-05	6.48415e-05	7.65532e-05
ERV3 (HERVR) family	0.0194873	0.0183475	0.00722084	0.0172382	0.0415844	0.022483	0.0469275	0.0193968	0.0279324	0.016589	0.0331431	0.0201827	0.0403968	0.0149882
HERVW family	0.00138561	0.00110043	0.00383306	0.00127264	0.00546991	0.00194321	0.00486581	0.00112869	0.004448	0.000741739	0.00278596	0.00154925	0.00273641	0.000893012
HERVE family	0.001741	0.00180479	0.00290066	0.00127844	0.00328047	0.00180932	0.00286493	0.00109618	0.00217378	0.000837538	0.00301241	0.00248688	0.00153816	0.00100359
HERVH family	0.0258531	0.0189537	0.013068	0.0166656	0.0692724	0.0438497	0.0851863	0.0154762	0.0521509	0.0228188	0.0516179	0.0224457	0.106965	0.0229296
HERV-like	0.00365918	0.00297445	0.00112639	0.00293935	0.00652233	0.00386732	0.00671045	0.00290183	0.00482349	0.00306518	0.0071398	0.00400869	0.00505527	0.00278823
HERVPABLB family	0.0230229	0.020594	0.0182219	0.0198783	0.0521538	0.0341502	0.0679272	0.0171205	0.0425621	0.0177164	0.0452182	0.0226877	0.0694734	0.0186237
HERVFC family	0.0102433	0.000796908	0.0139	0.00134047	0.0161803	0.000557841	0.0150288	0.000808294	0.0130542	0.000636394	0.00900787	0.000583967	0.0159518	0.000432606
HERVT family	0.0212941	0.0172127	0.00857386	0.016486	0.039771	0.0212825	0.0499461	0.0162289	0.0334685	0.0172815	0.0392255	0.0196457	0.0459187	0.0145717
HERVF family	0.0312141	0.0272588	0.0108706	0.0244475	0.0585738	0.0309702	0.073227	0.024481	0.0505305	0.0257262	0.059361	0.0310084	0.0677886	0.0221799
HERVV family	0.103844	0.0925064	0.0346682	0.0872562	0.17278	0.115967	0.197507	0.0854849	0.138052	0.0813566	0.174552	0.106299	0.176717	0.0848191
HERVMER family	0.0125418	0.0121167	0.00430227	0.0113834	0.0248261	0.0145643	0.0247517	0.0114824	0.0168508	0.0101733	0.0224513	0.0136415	0.0215636	0.00991272
ERV9 family	0.0121617	0.004631	0.0291908	0.00427861	0.0621853	0.00655964	0.0474586	0.00508745	0.0359991	0.00263365	0.0146207	0.00622005	0.017242	0.00358434
Bornavirus-like family (EBLN)	0.0190538	0.0157617	0.00884823	0.0138075	0.0884166	0.0608149	0.0233936	0.0207211	0.0195589	0.0124966	0.0171996	0.0164844	0.0298616	0.0391419
